# Supplementary material for: Rg3-lipo biomimetic delivery of paclitaxel enhances targeting of tumors and myeloid-derived suppressor cells
Source: J Clin Invest. 2024 Nov 15;134(22):e178617. doi: 10.1172/JCI178617 (PMC11563678; doi:10.1172/JCI178617)
Supplement: Supporting data values [file jci-134-178617-s040.xlsx]

## Sheet: Fig. 1
Fig. 1A
	SD rat - PTX concentration (ng/mL)
		PTX (4 mg/kg)-Rg3 (6 mg/kg)-lipo			PTX (8 mg/kg)-Rg3 (12 mg/kg)-lipo			PTX (16 mg/kg)-Rg3 (24 mg/kg)-lipo			PTX (8 mg/kg)-lipo			PTX (8 mg/kg)
	Time (h)	Mean	SD	N	Mean	SD	N	Mean	SD	N	Mean	SD	N	Mean	SD	N
	0.17	692	51.7	6	3600	691	6	17600	1610	6	13700	4670	6	17000	1460	6
	0.33	441	48	6	2420	552	6	11600	653	6	9190	8110	6	NULL	NULL	NULL
	0.5	355	42.2	6	1620	387	6	8790	1170	6	7230	3880	6	9380	1240	6
	0.75	256	48.9	6	1200	301	6	6860	789	6	1330	1280	6	6980	1580	6
	1	185	28.5	6	955	329	6	5090	641	6	649	638	6	5870	1270	6
	1.5	144	30.8	6	515	150	6	3310	612	6	147	110	6	3950	1310	6
	2	111	21.1	6	381	176	6	2280	462	6	74.3	36.3	6	3100	1450	6
	4	51.5	7.85	6	137	40.6	6	635	139	6	34.4	9.11	6	1270	984	6
	6	38.8	5.48	6	81.4	24.5	6	289	56.7	6	29.6	5.68	6	718	662	6
	8	BQL	BQL	6	38	7.27	6	118	26.5	6	BQL	BQL	6	464	497	6
	10	BQL	BQL	6	35	3.5	6	81.3	14.4	6	BQL	BQL	6	308	351	6
	24	BQL	BQL	6	BQL	BQL	6	BQL	BQL	6	BQL	BQL	6	90	95.5	6
	SD rat - Rg3 concentration (ng/mL)
		PTX (4 mg/kg)-Rg3 (6 mg/kg)-lipo			PTX (8 mg/kg)-Rg3 (12 mg/kg)-lipo			PTX (16 mg/kg)-Rg3 (24 mg/kg)-lipo
	Time (h)	Mean	SD	N	Mean	SD	N	Mean	SD	N
	0.17	53000	12700	6	145000	12300	6	299000	34000	6
	0.33	19700	6200	6	78600	10300	6	214000	42500	6
	0.5	8210	2300	6	31900	4110	6	167000	27100	6
	0.75	3830	1540	6	15500	1770	6	102000	23000	6
	1	2150	726	6	7710	618	6	64900	26000	6
	1.5	1180	365	6	4170	676	6	28900	18800	6
	2	852	322	6	2980	663	6	14500	7650	6
	4	382	152	6	1040	133	6	3350	1090	6
	6	265	119	6	591	54.4	6	1710	565	6
	8	156	56.5	6	420	53.7	6	1100	709	6
	10	120	40.1	6	310	41	6	837	333	6
	24	BQL	BQL	6	80.1	32.1	6	149	69.7	6
Fig. 1B
	Beagle dog - PTX concentration (ng/mL)
		PTX (0.5 mg/kg)-Rg3 (0.75 mg/kg)-lipo			PTX (1.5 mg/kg)-Rg3 (2.25 mg/kg)-lipo			PTX (5 mg/kg)-Rg3 (7.5 mg/kg)-lipo			PTX (1.5 mg/kg)-lipo			PTX (1.5 mg/kg)
	Time (h)	Mean	SD	N	Mean	SD	N	Mean	SD	N	Mean	SD	N	Mean	SD	N
	0.25	236	57.9	6	695	150	6	2710	622	6	1790	924	6	1000	341	6
	0.5	282	89.3	6	938	165	6	3400	743	6	1850	628	6	1350	394	6
	0.75	47.8	9.36	6	130	28.7	6	645	225	6	89.4	33.6	6	298	73.8	6
	1	32.5	6.02	6	80.9	18.8	6	407	153	6	46	8.28	6	166	46.1	6
	2	19.6	3.99	6	47	12.8	6	175	51.3	6	30.7	6.87	6	78.4	12.8	6
	4	12	2.66	6	33.1	9.93	6	92.4	25.6	6	27.1	6.06	6	50.3	14.3	6
	6	9.45	1.47	6	23.3	5.81	6	58.2	6.24	6	27.1	8.03	6	35.9	9.61	6
	8	7.7	1.94	6	20	5.11	6	42	12.6	6	26.4	3.95	6	29.2	7.53	6
	10	6.14	1.14	6	15.2	4.09	6	36.3	11.4	6	19.8	3.8	6	26	6.69	6
	24	BQL	BQL	6	5.41	0.332	6	11.2	2.32	6	11.4	2.24	6	7.71	1.97	6
	32	BQL	BQL	6	BQL	BQL	6	7.3	2.25	6	7.68	0.961	6	BQL	BQL	6
	Beagle dog - Rg3 concentration (ng/mL)
		PTX (0.5 mg/kg)-Rg3 (0.75 mg/kg)-lipo			PTX (1.5 mg/kg)-Rg3 (2.25 mg/kg)-lipo			PTX (5 mg/kg)-Rg3 (7.5 mg/kg)-lipo
	Time (h)	Mean	SD	N	Mean	SD	N	Mean	SD	N
	0.25	6560	816	6	18200	1890	6	58300	4330	6
	0.5	12300	1170	6	34700	1920	6	115000	10800	6
	0.75	9980	965	6	28300	1700	6	89300	9410	6
	1	8060	1090	6	23900	1550	6	76700	11600	6
	2	5140	1150	6	15400	1710	6	39800	8970	6
	4	2420	845	6	8440	2100	6	19500	7740	6
	6	1390	550	6	5060	1730	6	10600	5300	6
	8	869	395	6	3330	1240	6	6620	2840	6
	10	597	297	6	2320	1150	6	4320	1980	6
	24	108	49.5	6	435	220	6	582	267	6
	32	64.5	17.1	6	200	117	6	304	182	6
	BQL: lower than plasma paclitaxel lower limit of quantification (25 ng/mL) ,or lower than plasma Rg3 lower limit of quantification (50 ng/mL)
Fig. 1C
	PTX (30 mg/kg)-Rg3 (45 mg/kg)-lipo - PTX concentration (× 104 ng/g)
	Time (h)	0.25						1						4						10
	Brain	0.0515	0.0387	0.0429	0.0419	0.0448	0.042	0.0322	0.0322	0.0299	0.0371	0.033	BQL	0.028	BQL	BQL	BQL	BQL	0.031	BQL	0.0376	BQL	BQL	BQL	0.0266
	Fat	1.97	1.45	0.825	1.25	1	2.89	2.15	1.74	1.59	2.91	1.42	1.08	0.749	0.603	0.526	0.68	0.534	1.11	0.0647	0.0885	0.0702	0.0566	0.0611	0.0785
	Heart	3.03	3.32	3.2	3.4	3.29	3.46	1.6	1.85	1.52	2.21	1.94	1.68	0.645	0.58	0.491	0.622	0.424	0.762	0.0458	0.0709	0.0534	0.058	0.0648	0.0886
	Kidney	5.04	5	5.51	4.96	5.45	5.38	2.88	2.63	2.3	3.53	2.87	2.82	1.39	1.28	1.11	1.46	1.04	1.68	0.0782	0.123	0.0968	0.119	0.135	0.214
	Liver	11.7	13.9	12.9	11.7	11.3	12.4	9.31	8.58	7.64	9.77	8.94	9.46	6.17	5.21	4.93	5.61	4.07	6.66	0.212	0.383	0.276	0.312	0.362	0.472
	Lung	2.13	2.53	2.38	2.62	2.79	2.93	1.55	1.69	1.47	1.96	1.46	1.65	0.78	0.777	0.637	0.802	0.677	0.918	0.0626	0.0998	0.0808	0.0807	0.0922	0.137
	Tumor	0.361	0.383	0.768	0.737	0.852	0.541	0.924	0.724	0.647	0.815	1.21	0.761	0.582	0.855	0.78	0.84	0.847	0.984	0.437	0.641	0.616	0.527	0.583	0.633
	Plasma	2.16	2.6	2.31	2.37	2.68	2.51	0.999	0.915	0.83	1.33	1.17	0.928	0.276	0.259	0.203	0.334	0.164	0.343	0.00441	0.0078	0.0053	0.00752	0.00654	0.0104
	PTX (30 mg/kg)-Rg3 (45 mg/kg)-lipo - Rg3 concentration (× 104 ng/g)
	Time (h)	0.25						1						4						10
	Brain	0.452	0.389	0.514	0.414	0.461	0.494	0.282	0.293	0.271	0.377	0.313	0.296	0.154	0.145	0.105	0.186	0.173	0.219	BQL	BQL	BQL	BQL	BQL	BQL
	Fat	2.27	1.99	1.23	1.75	1.38	2.22	2.97	2.38	1.92	2.62	1.78	1.26	2.5	1.12	1.2	0.89	1.49	2.48	0.309	0.46	0.332	0.424	0.24	0.324
	Heart	3.86	4.28	4.56	4.4	4.25	4.38	2.67	3.19	2.39	3.59	3.35	3.64	1.93	1.96	2.13	2.19	1.44	2.28	0.309	0.354	0.281	0.277	0.31	0.452
	Kidney	7.58	7.63	9.29	8.25	8.21	8.28	7.91	6.89	5.75	8.09	6.72	7.34	5.84	5.49	5.3	6.16	4.85	6.33	1.19	1.6	1.15	1.26	1.37	1.92
	Liver	6.17	9.11	6.77	6.38	6.95	7.99	10.1	10.1	8.79	8.64	9.13	11.1	10.5	10.3	12.4	10.3	8.66	10	1.97	2.86	2.18	2.97	2.41	4.16
	Lung	4.98	5.85	7.71	6.55	9.76	7.29	5.52	5.94	5.83	6.68	5.85	5.85	4.06	3.23	4.76	4.17	3.88	4.59	0.846	0.791	1.14	7.57	0.995	0.861
	Tumor	1.01	1.44	1.99	1.83	2.4	1.55	2.62	2.71	1.79	2.49	2.91	2.67	3.62	3.52	2.85	3.15	2.5	3.32	1.3	1.37	0.896	1.69	1.09	1.38
	Plasma	45.4	45.4	47.8	46.3	47.4	47.1	32.5	27.1	32.5	41.2	40.5	32.5	22.7	21.1	19.7	23.7	19.4	24.8	0.717	0.768	0.648	1.35	1.03	1.77
Fig. 1D
	Plasma protein binding rate (%)
		Human (N = 3)			Monkey (N = 3)			Beagle dog (N = 3)			Rat (N = 3)			ICR mouse (N = 3)
	Rg3 1 μM	103.3	100.16	107.83	83.57	99.37	116.71	98.22	94.57	121	94.49	99.96	109.45	99.79	110.43	110.3
	Rg3 100 μM	99.41	98.67	67	93.55	108.39	93.45	95.3	110.97	104.5	104.54	114.8	106.7	94.96	98.02	97.98
Fig. 1E
	Remaining(%)
	Time (h)	Human (N = 3)			Monkey (N = 3)			Beagle dog (N = 3)			Rat (N = 3)			ICR mouse (N = 3)
	0	103.321	98.7086	97.9704	98.1741	100.889	100.936	101.588	95.2707	103.141	97.9127	100.042	102.046	100.956	97.6075	101.436
	5	98.4284	101.655	96.9632	101.959	92.7571	100.727	87.6792	91.6799	94.2732	104.298	91.9748	97.0799	101.56	99.368	103.732
	10	95.7148	101.548	100.877	96.9867	95.8377	102.878	103.763	96.1159	94.6936	100.396	91.1773	92.8574	106.554	98.6954	101.707
	30	98.1182	101.313	95.6917	86.1014	87.5321	85.3657	93.7508	99.8116	97.0208	104.22	100.797	97.1694	98.831	103.463	105.184
	60	117.446	122.234	128.629	98.4755	100.221	98.6356	102.492	100.353	141.393	122.351	119.564	117.646	105.89	106.137	110.515
Fig. 1F
	Body Temoerature (°C)
		Time (h)	5% Glucose			Liposome			PTX (7.5 mg/kg)-Rg3 (11.25 mg/kg)-lipo			PTX (15 mg/kg)-Rg3 (22.5 mg/kg)-lipo			PTX (30 mg/kg)-Rg3 (45 mg/kg)-lipo			Rg3 (11.24 mg/kg)-lipo			Rg3 (22.5 mg/kg)-lipo			Rg3 (45 mg/kg)-lipo			PTX (15 mg/kg)-lipo			Posive control
			Mean	SD	N	Mean	SD	N	Mean	SD	N	Mean	SD	N	Mean	SD	N	Mean	SD	N	Mean	SD	N	Mean	SD	N	Mean	SD	N	Mean	SD	N
	Male	0	36.96	0.19	5	37.28	0.13	5	37.84	0.38	5	37.02	0.23	5	36.94	0.3	5	37.02	0.22	5	37.02	0.26	5	37.28	0.3	5	37.04	0.21	5	37.22	0.36	5
		0.05	37.24	0.39	5	37.82	0.44	5	37.7	0.21	5	37.52	0.24	5	37.36	0.73	5	37.34	0.3	5	37.1	0.1	5	37.34	0.48	5	37.36	0.26	5	36.68	0.25	5
		1	37.32	0.52	5	37.52	0.34	5	37.66	0.32	5	38.48	0.19	5	38.16	0.9	5	37.42	0.24	5	37.66	0.15	5	37.52	0.5	5	37.98	0.19	5	35.34	0.5	5
		4	37.08	0.41	5	38.12	0.2	5	37.2	0.1	5	38.88	0.33	5	37.62	0.39	5	37.64	0.55	5	37.62	0.26	5	37.58	0.18	5	37.38	0.31	5	35.2	0.59	5
		24	37.06	0.09	5	37.18	0.27	5	37.72	0.36	5	37.26	0.19	5	37.38	0.24	5	37.18	0.11	5	37.38	0.16	5	37.32	0.22	5	37.56	0.39	5	38.42	0.82	5
		72	37.52	0.22	5	37.18	0.31	5	37.64	0.33	5	37.18	0.39	5	37.2	0.22	5	36.82	0.4	5	37.26	0.32	5	36.8	0.46	5	36.88	0.51	5	37.32	0.36	5
		168	36.7	0.41	5	36.88	0.58	5	37.24	0.65	5	36.5	0.29	5	37.04	0.42	5	36.82	0.37	5	36.98	0.5	5	36.9	0.1	5	36.8	0.21	5	36.58	0.26	5
	Female	0	36.9	0.25	5	37.38	0.33	5	37.46	0.46	5	37.38	0.76	5	37.36	0.15	5	38.06	0.15	5	37.46	0.27	5	37.9	0.89	5	37.34	0.6	5	37.9	0.29	5
		0.05	38.3	0.3	5	38.06	0.38	5	38.66	0.38	5	38	0.48	5	37.78	0.6	5	37.78	0.5	5	39	0.23	5	37.44	0.44	5	38.2	0.71	5	36.46	0.36	5
		1	37.9	0.33	5	37.82	0.33	5	38.4	0.51	5	38.52	0.13	5	38.66	0.32	5	38.06	0.35	5	38.82	0.58	5	38.12	0.28	5	38.1	0.25	5	33.86	1.1	5
		4	37.46	0.29	5	37.74	0.26	5	38.88	0.19	5	39.18	0.41	5	38.42	0.32	5	38.04	0.54	5	38.04	0.54	5	38.64	0.21	5	37.9	0.44	5	34.08	1.34	5
		24	37.32	0.23	5	37.5	0.16	5	37.6	0.32	5	38.6	0.16	5	37.58	0.48	5	37.82	0.35	5	37.84	0.63	5	37.78	0.18	5	37.64	0.33	5	38.24	0.5	5
		72	36.92	0.29	5	37.62	0.35	5	37.46	0.31	5	37.35	0.37	5	37.26	0.32	5	37.24	0.44	5	37.22	0.29	5	37.38	0.31	5	37.28	0.66	5	37.78	0.38	5
		168	36.72	0.24	5	37.78	0.4	5	37.52	0.16	5	37.67	0.23	5	37.52	0.25	5	37.3	0.41	5	37.72	0.49	5	37.06	0.21	5	37.56	0.57	5	37.82	0.39	5
Fig. 1G
	Effects of PTX-Rg3-lipo on SD rats’ respiratory systems
			Time (h)	5% Glucose			Liposome			PTX (7.5 mg/kg)-Rg3 (11.25 mg/kg)-lipo			PTX (15 mg/kg)-Rg3 (22.5 mg/kg)-lipo			PTX (30 mg/kg)-Rg3 (45 mg/kg)-lipo			Rg3 (11.24 mg/kg)-lipo			Rg3 (22.5 mg/kg)-lipo			Rg3 (45 mg/kg)-lipo			PTX (15 mg/kg)-lipo
				Mean	SD	N	Mean	SD	N	Mean	SD	N	Mean	SD	N	Mean	SD	N	Mean	SD	N	Mean	SD	N
	Male	RR (bpm)	0	163.4	31.19	5	170	33.43	5	180	53.93	5	188.8	49.29	5	163.6	27.46	5	168.2	42.16	5	182	44.31	5	164.2	20.03	5	195.4	16.01	5
			0.16	263.6	46.23	5	266.2	41.67	5	275.4	27.87	5	270.6	36.43	5	221.2	14.13	5	274.6	33.03	5	257.6	22.19	5	243.8	25.23	5	267.8	39.28	5
			1	167.2	57.11	5	173.2	25.4	5	180.8	43.72	5	203	46.99	5	213.4	62.82	5	170.4	26.31	5	178.2	30.46	5	158.4	27.92	5	246.4	37.83	5
			4	235.2	152.42	5	223.8	114.98	5	276.6	165.97	5	290.8	167.29	5	245.6	99.76	5	213.8	72	5	295.4	241.28	5	242.6	180.69	5	221.6	25.15	5
			24	220.2	131.98	5	241.4	82.86	5	229.6	114.97	5	225.4	124.48	5	258	206.28	5	273.4	231.05	5	211.2	109.82	5	170.2	38.97	5	264.2	68.85	5
			72	169	25.44	5	173.2	25.98	5	168.4	19.67	5	159.2	9.01	5	235	185.47	5	157	28.15	5	172.2	38.42	5	157.8	24.09	5	160	5.7	5
		TV (mL)	0	0.83	0.14	5	0.89	0.06	5	0.81	0.19	5	0.91	0.2	5	0.83	0.14	5	0.93	0.22	5	0.89	0.12	5	0.85	0.2	5	0.76	0.09	5
			0.16	1.04	0.12	5	1.18	0.16	5	1.06	0.18	5	1.15	0.14	5	1.06	0.14	5	1.09	0.2	5	1.08	0.16	5	1.03	0.17	5	1.16	0.11	5
			1	0.8	0.13	5	0.85	0.14	5	0.82	0.14	5	0.92	0.18	5	0.75	0.04	5	0.78	0.18	5	0.83	0.16	5	0.79	0.08	5	0.7	0.17	5
			4	0.68	0.2	5	0.73	0.13	5	0.58	0.19	5	0.79	0.27	5	0.78	0.09	5	0.88	0.14	5	0.68	0.26	5	0.68	0.18	5	1.04	0.13	5
			24	0.71	0.21	5	0.87	0.21	5	0.67	0.15	5	0.76	0.16	5	0.69	0.2	5	0.7	0.2	5	0.86	0.16	5	0.84	0.04	5	0.82	0.4	5
			72	0.78	0.07	5	0.9	0.14	5	0.81	0.14	5	0.9	0.15	5	1.08	0.69	5	0.85	0.11	5	0.75	0.11	5	0.86	0.06	5	1.03	0.49	5
		MV (mL)	0	137.4	44.16	5	146.4	22.14	5	147.4	78.16	5	179.2	94.49	5	135	31.38	5	160.6	68.55	5	159.8	43.19	5	140.4	51.62	5	138.4	13.28	5
			0.16	260.2	59.63	5	293	28.98	5	279	68.33	5	298.8	63.06	5	226	23.15	5	281.2	54.6	5	264.8	41.88	5	234.8	25.68	5	290.6	38.77	5
			1	134.4	67.87	5	142.2	41.13	5	148.6	60.45	5	190.8	82.94	5	150.8	43.11	5	131.4	54.1	5	149	53.7	5	121.6	19.5	5	144.6	22.26	5
			4	123.2	18.2	5	139	38.31	5	119.8	22.33	5	194	101.2	5	177	59.36	5	181.4	78.25	5	144.4	43.34	5	123.4	14.57	5	218.8	46.24	5
			24	122.8	21.29	5	184.6	55.53	5	126	25.44	5	140	37.42	5	126.8	7.79	5	128.8	15.87	5	180.2	128.23	5	134.4	26.82	5	159	51.65	5
			72	130.4	16.65	5	152.2	32.02	5	134	24.36	5	139.4	23.19	5	184.2	97.48	5	129.8	24.67	5	119.8	13.86	5	131.6	16.77	5	162.2	81.72	5
	Female	RR (bpm)	0	171.4	41.96	5	224	123.83	5	201.8	74.78	5	191.4	77.25	5	223.4	78.86	5	222.8	60.13	5	192	80.82	5	183.6	19.13	5	446.2	73.79	5
			0.16	279.4	53.41	5	259.2	40.06	5	302.4	32.98	5	269.2	20.22	5	305	36.17	5	286.4	21.61	5	302.6	36.51	5	312.6	77.37	5	406.4	37.11	5
			1	192.8	85.12	5	156.8	21.94	5	174.4	31.93	5	186.2	55.46	5	166.6	61.3	5	188.6	81.88	5	218.8	88.6	5	187	35.83	5	454.2	93.92	5
			4	160.4	14.12	5	162.4	42.57	5	197	69.94	5	171.4	65.38	5	147.4	31.36	5	198.2	117.05	5	156.2	28.99	5	175.6	20.29	5	458.6	78.86	5
			24	161.8	13.59	5	65.8	14.52	5	200	34.1	5	160.2	23.68	5	198	41.61	5	183.6	65.58	5	180.8	57.95	5	173.6	12.93	5	410.2	75.82	5
			72	162.2	24.87	5	198.8	47.7	5	196	54.85	5	177.8	10.18	5	191.4	72.82	5	153	32.27	5	158.4	26.6	5	182.6	48.58	5	257.4	52.2	5
		TV (mL)	0	0.69	0.15	5	0.64	0.18	5	0.68	0.21	5	0.64	0.15	5	0.77	0.19	5	0.67	0.14	5	0.65	0.09	5	0.7	0.2	5	0.28	0.06	5
			0.16	1.08	0.25	5	0.9	0.16	5	0.99	0.15	5	0.9	0.17	5	0.86	0.13	5	0.95	0.18	5	0.95	0.15	5	0.9	0.17	5	0.82	0.22	5
			1	0.62	0.22	5	0.52	0.09	5	0.63	0.1	5	0.58	0.14	5	0.61	0.12	5	0.59	0.16	5	0.69	0.16	5	0.67	0.14	5	0.32	0.11	5
			4	0.6	0.04	5	0.58	0.15	5	0.67	0.11	5	0.66	0.22	5	0.61	0.13	5	0.48	0.12	5	0.64	0.11	5	0.61	0.05	5	0.41	0.23	5
			24	0.71	0.11	5	0.68	0.08	5	0.75	0.16	5	0.63	0.08	5	0.77	0.13	5	0.66	0.14	5	0.7	0.15	5	0.7	0.09	5	0.35	0.1	5
			72	0.69	0.1	5	0.81	0.14	5	0.84	0.29	5	0.67	0.12	5	0.69	0.15	5	0.63	0.05	5	0.68	0.15	5	0.65	0.22	5	0.82	0.45	5
		MV (mL)	0	122.4	39.17	5	163.4	119.65	5	144.6	93.76	5	126.4	83.73	5	183.6	95.21	5	154.8	70.41	5	131.4	65.54	5	130.8	37.82	5	84	8.69	5
			0.16	288.2	88.02	5	216.6	37.1	5	285.2	64.07	5	226.4	42.7	5	250.8	37.8	5	257	38.62	5	276.6	53.97	5	270.2	100.08	5	252.2	62.38	5
			1	126.2	100.86	5	81	21.39	5	113.6	34.05	5	117.6	78.31	5	112.4	62.34	5	116.6	87.32	5	159.6	98.8	5	135.6	56.68	5	94.4	17.4	5
			4	100.86	96.2	5	97.6	47.55	5	135.8	64.65	5	117.6	80.33	5	88.8	30.25	5	79	12.65	5	98.2	20.18	5	103.2	16.66	5	128.4	69.44	5
			24	112	17.32	5	114.2	24.14	5	153.6	64.96	5	97.6	12.36	5	153.8	56.26	5	124	72.61	5	124.2	64.91	5	119	22.36	5	96.8	20.86	5
			72	110.8	28.99	5	160.2	45.09	5	158.4	66.2	5	120.4	22.2	5	137.2	70.08	5	93.6	16.61	5	106.4	36.23	5	126.4	73.41	5	187.2	82	5
Fig. 1H
	Effects of PTX-Rg3-lipo on beagle dogs’ cardiovascular system
			Time (h)	5% Glucose			Liposome			PTX (1.5 mg/kg)-Rg3 (2.25 mg/kg)-lipo			PTX (3 mg/kg)-Rg3 (4.5 mg/kg)-lipo			PTX (6 mg/kg)-Rg3 (9 mg/kg)-lipo			Rg3 (2.25 mg/kg)-lipo			Rg3 (4.5 mg/kg)-lipo			Rg3 (9 mg/kg)-lipo			PTX (6 mg/kg)-lipo
				Mean	SD	N	Mean	SD	N	Mean	SD	N	Mean	SD	N	Mean	SD	N	Mean	SD	N	Mean	SD	N
	Male	SBP (mmHg)	0	148	8	4	153	9	4	146	7	4	150	6	4	151	4	4	133	21	4	130	15	4	156	11	4	160	6	4
			0.25	138	6	4	148	11	4	142	7	4	136	8	4	137	2	4	139	3	4	126	6	4	131	7	4	138	6	4
			0.5	123	3	4	124	4	4	137	4	4	132	9	4	138	4	4	118	1	4	125	8	4	124	6	4	136	6	4
			1	119	5	4	130	7	4	124	5	4	129	4	4	132	7	4	124	13	4	118	10	4	122	4	4	125	12	4
			2	123	2	4	135	3	4	129	10	4	132	2	4	134	12	4	120	12	4	125	12	4	129	2	4	135	13	4
			4	124	1	4	131	8	4	137	15	4	122	3	4	133	6	4	111	7	4	127	6	4	126	7	4	139	2	4
			8	119	11	4	121	8	4	116	5	4	125	4	4	124	11	4	111	5	4	130	6	4	123	3	4	137	6	4
			24	133	5	4	143	1	4	135	9	4	138	5	4	130	6	4	131	15	4	126	8	4	142	4	4	144	4	4
		DBP (mmHg)	0	85	9	4	84	9	4	78	11	4	87	3	4	84	4	4	81	9	4	73	9	4	81	4	4	97	6	4
			0.25	85	3	4	95	10	4	84	4	4	82	10	4	88	3	4	90	3	4	79	5	4	78	8	4	91	5	4
			0.5	73	6	4	74	5	4	85	4	4	80	10	4	86	3	4	75	10	4	75	3	4	73	5	4	82	5	4
			1	67	8	4	76	9	4	72	6	4	73	8	4	75	7	4	75	6	4	67	7	4	66	2	4	68	9	4
			2	64	5	4	79	5	4	75	9	4	71	6	4	80	6	4	71	4	4	69	5	4	71	5	4	80	8	4
			4	72	4	4	72	6	4	82	9	4	68	1	4	79	6	4	66	5	4	74	5	4	70	9	4	78	1	4
			8	62	7	4	68	9	4	62	8	4	71	6	4	66	8	4	67	4	4	74	5	4	66	2	4	78	8	4
			24	76	7	4	78	7	4	79	11	4	79	1	4	74	5	4	78	4	4	75	6	4	77	7	4	75	7	4
		MBP (mmHg)	0	108	9	4	107	9	4	101	9	4	110	5	4	108	4	4	100	14	4	93	11	4	105	4	4	121	5	4
			0.25	104	4	4	115	11	4	106	5	4	101	9	4	107	2	4	108	2	4	97	5	4	97	8	4	108	5	4
			0.5	91	5	4	92	5	4	103	4	4	98	10	4	105	3	4	90	7	4	94	6	4	92	5	4	102	5	4
			1	85	7	4	95	9	4	91	6	4	92	7	4	97	7	4	92	6	4	85	7	4	86	2	4	89	10	4
			2	85	4	4	99	4	4	95	9	4	93	5	4	100	7	4	87	5	4	88	8	4	91	3	4	99	9	4
			4	90	3	4	93	6	4	102	11	4	86	0	4	97	6	4	82	3	4	92	5	4	89	8	4	101	1	4
			8	81	8	4	87	9	4	80	7	4	89	6	4	86	9	4	82	2	4	94	6	4	86	3	4	101	7	4
			24	96	6	4	102	4	4	98	10	4	99	2	4	94	3	4	96	4	4	92	6	4	100	5	4	99	7	4
	Female	SBP (mmHg)	0	151	5	4	143	12	4	145	6	4	142	10	4	121	19	4	137	14	4	141	8	4	151	14	4	154	6	4
			0.25	145	5	4	140	8	4	140	4	4	140	2	4	118	17	4	138	11	4	136	5	4	145	1	4	139	13	4
			0.5	130	8	4	134	6	4	129	4	4	133	5	4	131	12	4	129	12	4	125	5	4	132	6	4	133	12	4
			1	126	6	4	120	8	4	130	4	4	129	4	4	108	17	4	121	9	4	128	11	4	125	10	4	138	10	4
			2	141	3	4	121	8	4	129	4	4	137	3	4	127	14	4	127	11	4	137	6	4	129	8	4	138	1	4
			4	130	1	4	121	7	4	128	5	4	123	2	4	112	19	4	123	8	4	125	0	4	125	7	4	149	2	4
			8	124	6	4	114	8	4	132	3	4	128	2	4	108	17	4	111	4	4	119	8	4	121	5	4	145	1	4
			24	133	2	4	120	8	4	140	6	4	141	3	4	120	18	4	134	8	4	136	14	4	125	10	4	154	5	4
		DBP (mmHg)	0	83	5	4	77	4	4	79	5		78	6	4	75	6	4	75	3	4	81	6	4	82	3	4	86	2	4
			0.25	88	5	4	82	8	4	84	6		84	5	4	77	6	4	83	6	4	82	5	4	82	5	4	85	2	4
			0.5	76	3	4	84	5	4	79	3		80	2	4	80	5	4	77	1	4	71	2	4	76	3	4	82	4	4
			1	70	7	4	69	5	4	72	4		75	4	4	65	7	4	68	5	4	72	3	4	69	3	4	78	3	4
			2	83	10	4	67	4	4	73	5		79	2	4	82	5	4	73	2	4	77	8	4	71	2	4	74	6	4
			4	78	6	4	69	2	4	75	8		76	6	4	71	10	4	75	3	4	74	8	4	73	6	4	90	6	4
			8	69	9	4	68	4	4	75	7		77	8	4	66	6	4	65	6	4	62	5	4	69	7	4	85	8	4
			24	75	6	4	69	4	4	75	6		85	4	4	72	7	4	82	6	4	69	1	4	74	5	4	78	3	4
		MBP (mmHg)	0	107	2	4	100	4	4	102	3	4	101	5	4	92	10	4	96	3	4	103	4	4	107	6	4	112	1	4
			0.25	109	2	4	105	8	4	106	5	4	106	3	4	92	10	4	103	4	4	102	4	4	107	4	4	106	6	4
			0.5	95	3	4	103	2	4	97	2	4	99	2	4	98	4	4	96	5	4	90	0	4	97	1	4	102	7	4
			1	90	5	4	86	4	4	92	4	4	93	2	4	80	9	4	86	5	4	91	4	4	88	4	4	98	5	4
			2	105	8	4	87	4	4	94	5	4	100	1	4	99	3	4	92	3	4	98	4	4	92	3	4	96	4	4
			4	96	4	4	87	1	4	94	7	4	93	3	4	87	13	4	92	1	4	93	6	4	91	6	4	111	3	4
			8	89	8	4	86	3	4	96	4	4	95	6	4	81	9	4	82	4	4	84	3	4	88	5	4	107	6	4
			24	96	5	4	88	3	4	98	6	4	104	1	4	89	9	4	100	3	4	92	5	4	93	6	4	103	1	4
Fig. 1I
	Effects of PTX-Rg3-lipo on beagle dogs’ cardiovascular system
			Time (h)	5% Glucose			Liposome			PTX (1.5 mg/kg)-Rg3 (2.25 mg/kg)-lipo			PTX (3 mg/kg)-Rg3 (4.5 mg/kg)-lipo			PTX (6 mg/kg)-Rg3 (9 mg/kg)-lipo			Rg3 (2.25 mg/kg)-lipo			Rg3 (4.5 mg/kg)-lipo			Rg3 (9 mg/kg)-lipo			PTX (6 mg/kg)-lipo
				Mean	SD	N	Mean	SD	N	Mean	SD	N	Mean	SD	N	Mean	SD	N	Mean	SD	N	Mean	SD	N
	Male	HR (bpm)	0	98	18	4	75	7	4	84	17	4	103	19	4	93	3	4	101	24	4	91	10	4	82	8	4	149	12	4
			0.25	107	7	4	126	12	4	106	13	4	106	11	4	122	5	4	128	10	4	115	5	4	98	11	4	106	7	4
			0.5	87	9	4	102	13	4	83	5	4	84	7	4	101	6	4	89	14	4	97	11	4	92	8	4	96	14	4
			1	94	14	4	97	12	4	92	6	4	94	11	4	83	4	4	78	12	4	85	8	4	78	7	4	89	13	4
			2	90	16	4	91	6	4	88	15	4	81	11	4	83	7	4	72	4	4	80	10	4	84	5	4	87	14	4
			4	73	5	4	85	8	4	90	10	4	76	9	4	81	8	4	81	9	4	85	9	4	74	1	4	79	15	4
			8	72	4	4	77	7	4	86	17	4	77	4	4	68	5	4	77	8	4	72	6	4	71	4	4	72	14	4
			24	68	8	4	75	11	4	78	10	4	94	19	4	78	6	4	78	13	4	78	4	4	68	5	4	76	19	4
		RR (ms)	0	717	177	4	862	65	4	845	134	4	663	105	4	681	25	4	738	175	4	727	80	4	797	86	4	432	40	4
			0.25	570	39	4	488	47	4	592	66	4	585	60	4	495	20	4	479	43	4	523	25	4	639	76	4	574	35	4
			0.5	715	70	4	615	74	4	726	41	4	730	70	4	602	34	4	713	88	4	641	68	4	667	66	4	657	77	4
			1	686	100	4	649	76	4	664	48	4	665	79	4	730	38	4	818	122	4	720	61	4	789	70	4	720	108	4
			2	728	120	4	667	47	4	739	122	4	775	84	4	744	71	4	837	49	4	777	82	4	720	51	4	739	109	4
			4	828	48	4	720	63	4	690	80	4	811	88	4	762	68	4	771	83	4	731	75	4	813	16	4	835	125	4
			8	843	44	4	789	66	4	766	111	4	791	43	4	894	58	4	805	76	4	853	67	4	852	51	4	921	166	4
			24	918	105	4	859	130	4	820	132	4	722	146	4	786	57	4	825	112	4	778	36	4	890	65	4	936	194	4
		QRS (ms)	0	42	1	4	40	2	4	40	1	4	39	2	4	39	2	4	41	2	4	44	4	4	40	1	4	39	2	4
			0.25	39	2	4	40	2	4	39	2	4	42	1	4	41	2	4	39	3	4	41	1	4	44	1	4	41	3	4
			0.5	39	2	4	43	2	4	40	2	4	42	1	4	42	2	4	39	1	4	40	2	4	41	3	4	42	2	4
			1	42	3	4	42	1	4	44	4	4	41	1	4	39	2	4	49	8	4	42	2	4	42	2	4	41	3	4
			2	40	1	4	41	2	4	41	2	4	43	1	4	41	2	4	39	1	4	39	2	4	44	2	4	41	2	4
			4	44	2	4	39	1	4	42	1	4	41	2	4	43	3	4	39	0	4	41	1	4	41	2	4	39	0	4
			8	41	3	4	41	1	4	39	2	4	42	2	4	39	3	4	42	1	4	40	2	4	44	5	4	42	1	4
			24	43	1	0	42	1	4	43	2	4	42	0	4	40	1	4	41	1	4	41	2	4	43	1	4	42	1	4
	Female	HR (bpm)	0	78	9	4	75	9	4	84	9	4	90	12	4	77	10	4	88	10	4	88	6	4	86	14	4	123	14	4
			0.25	120	7	4	119	17	4	130	19	4	141	13	4	115	18	4	123	6	4	106	16	4	132	20	4	124	14	4
			0.5	96	6	4	101	5	4	104	7	4	102	5	4	97	9	4	96	4	4	89	5	4	107	4	4	95	15	4
			1	80	6	4	78	4	4	80	8	4	79	7	4	82	8	4	75	5	4	78	8	4	82	5	4	79	4	4
			2	99	13	4	83	5	4	99	12	4	91	4	4	91	12	4	80	2	4	96	11	4	92	4	4	83	7	4
			4	75	1	4	81	4	4	89	11	4	77	2	4	98	11	4	78	10	4	91	15	4	85	3	4	70	1	4
			8	68	1	4	79	12	4	91	12	4	73	4	4	71	5	4	70	2	4	80	6	4	85	9	4	88	14	4
			24	82	5	4	71	5	4	67	2	4	71	7	4	72	4	4	89	7	4	76	6	4	80	8	4	61	2	4
		RR (ms)	0	834	111	4	876	88	4	759	87	4	743	54	4	844	111	4	778	85	4	740	63	4	790	108	4	534	68	4
			0.25	507	29	4	540	77	4	492	73	4	436	35	4	566	91	4	493	27	4	606	91	4	482	65	4	501	47	4
			0.5	633	39	4	597	31	4	586	36	4	594	27	4	636	69	4	629	30	4	685	47	4	564	23	4	673	84	4
			1	760	56	4	777	33	4	774	65	4	782	66	4	754	87	4	808	55	4	803	94	4	744	42	4	766	38	4
			2	633	67	4	737	49	4	634	89	4	661	28	4	679	103	4	749	21	4	646	65	4	657	27	4	735	58	4
			4	802	13	4	748	31	4	701	77	4	781	21	4	634	67	4	809	93	4	708	105	4	707	25	4	854	14	4
			8	882	11	4	799	92	4	691	85	4	827	48	4	851	53	4	853	19	4	762	54	4	727	73	4	724	89	4
			24	742	46	4	853	54	4	900	30	4	868	71	4	837	45	4	686	45	4	807	65	4	770	80	4	992	30	4
		QRS (ms)	0	37	1	4	38	2	4	38	2	4	39	2	4	38	1	4	38	2	4	37	1	4	38	2	4	38	2	4
			0.25	38	2	4	37	2	4	39	3	4	38	2	4	35	1	4	37	1	4	36	2	4	38	2	4	37	2	4
			0.5	37	2	4	37	2	4	39	3	4	40	3	4	37	2	4	37	3	4	37	2	4	38	3	4	39	3	4
			1	39	2	4	39	3	4	40	3	4	40	3	4	39	2	4	40	3	4	41	3	4	38	3	4	40	3	4
			2	39	2	4	39	3	4	40	2	4	40	2	4	39	2	4	38	1	4	39	2	4	38	3	4	40	3	4
			4	41	1	4	37	2	4	39	2	4	40	1	4	37	1	4	40	3	4	39	2	4	37	2	4	40	2	4
			8	39	2	4	37	2	4	39	2	4	41	1	4	39	2	4	39	1	4	39	2	4	37	2	4	40	3	4
			24	41	1	4	38	1	4	41	1	4	38	3	4	39	2	4	39	2	4	37	2	4	39	2	4	38	2	4

## Sheet: Fig. 2
Fig. 2A
	IC50
		Rg3-lipo (Rg3 concentration, mg/L)			PTX-Rg3-lipo (PTX concentration, mg/L)			PTX-lipo (PTX concentration, mg/L)			PTX (PTX concentration, mg/L)
	SNU16	17.56	20.67	21.91	0.6122	0.6861	0.8377	1.71	1.84	1.7	0.22	0.25	0.1
	MKN-45	40.98	41.3	66.86	1.3477	0.1688	0.6195	1.52	1.47	2.2	3.99	2.7	4.2
	SNU5	29.56	33.8	38.19	1.03	1.25	1.1	2.63	2.47	2.43	1.95	1.41	0.66
	SNU16	25.39	47.16	56.01	0.32	1.49	2.17	4.93	3.62	2.31	2.81	2.62	2.19
	GSU	32.8	33.02	32.96	0.72	1.46	2.22	4.12	2.79	3.26	4.86	3.42	6.3
	SH-10-TC	16	23.47	23.01	9.26	6.63	7.18	7.09	7.3	9.19	19.93	10.5	11.09
	MKN-74	63.72	52.31	65.01	20.2	2.62	3.36	9.17	13.11	16.24	10.88	8.15	9.05
	BT-549	29.24	36.67	29.03	0.14	0.85	1.8	3.51	2.61	2.46	1.96	1.56	2.06
	MCF-7	37.48	33.13	34.26	1.27	1.06	0.59	2.46	2.55	2.46	1.59	1.81	2.24
	MDA-MB-231	22.78	27.03	22.94	0.83	0.89	1.54	2.4	2.9	2.65	5.75	4.33	4.44
	CAL-51	26.66	72.15	49.41	1.43	1.84	3.11	4.95	4.61	4.33	2.7	6.28	6.59
	OE19	30.57	34.65	30.85	1.03	1.37	0.44	2.07	2.16	2.46	2.95	0.95	0.63
	EC109	17.03	19.47	16.98	2.06	2.01	0.34	2.07	2.16	2.46	4.34	5.29	5.67
	OE33	34.33	33.13	41.31	2.27	1.13	2.08	3.45	2.72	3.28	1.98	2.89	3.08
	SW480	32.3	42.37	29.26	0.6105	0.295	0.8519	16.42	17.17	19.22	1.164	1.872	1.554
	HT29	50.89	61.27	56.63	0.8386	0.9804	1.17	1.689	1.333	1.427	2.069	1.763	1.613
	SW620	75.42	77.64	76.94	0.4924	0.3355	0.5836	4.57	4.349	6.114	3.79	2.486	3.652
Fig. 2B
	Tumor volume (mm3) - MDA-MB-231
	Day	NC						Rg3 (45 mg/kg)-lipo						PTX (30 mg/kg)						PTX (30 mg/kg)-lipo						PTX (45 mg/kg)-Rg3 (67.5 mg/kg)-lipo						PTX (30 mg/kg)-Rg3 (45 mg/kg)-lipo						PTX (15 mg/kg)-Rg3 (22.5 mg/kg)-lipo						PTX (7.5 mg/kg)-Rg3 (11.25 mg/kg)-lipo
	0	86.5382	56.0776	93.8288	82.8645	77.9353	61.135	92.4156	66.8097	96.2115	90.2413	87.5701	95.0593	66.6078	56.3041	82.28	87.1049	77.2361	62.5314	94.2681	107.191	111.917	111.61	66.9147	80.142	76.1528	68.1984	73.4495	84.2321	74.9762	62.4004	47.4657	93.6036	100.366	62.119	63.1393	74.2925	88.209	47.79	58.06	62.4904	60.8563	75.6904	76.7489	80.9385	75.3249	77.1805	58.0716	68.3084
	3	100.097	136.025	162.563	89.1643	104.082	140.521	123.974	56.578	152.242	117.384	109.478	130.476	81.8219	80.761	68.1574	48.9687	135.624	95.7906	133.653	144.922	98.8298	107.153	67.5314	70.7971	111.362	26.8072	68.7971	53.1309	80.6803	63.5108	50.4225	68.9231	38.5425	71.8368	36.4869	86.1174	79.8705	51.7489	75.2566	201.51	51.9614	147.596	137.05	172.147	130.612	228.325	84.7786	48.9511
	7	106.615	322.473	333.916	159.538	211.1	266.633	212.244	196.587	296.321	467.712	312.454	277.372	159.591	130.779	82.4737	92.7652	197.02	122.047	308.254	341.887	94.3866	219.544	80.932	156.998	81.4642	23.115	34.4251	31.127	77.2773	11.9831	82.1329	31.127	22.2896	112.365	11.9831	100.175	190.591	112.673	121.952	356.367	63.7863	294.84	328.575	272.319	272.141	553.671	240.879	60.0162
	10	329.767	421.974	427.313	194.394	391.23	138.149	355.191	535.274	342.008	638.12	480.69	372.618	206.627	169.394	116.862	237.658	247.485	166.369	372.485	557.277	167.039	322.348	79.9074	228.003	89.0524	53.6002	30.2673	44.2786	20.4102	35.0322	93.5776	44.2786	55.4732	185.339	35.0322	162.839	274.22	152.311	187.976	529.163	147.13	376.558	444.943	316.808	368.421	613.998	359.617	121.804
	14	566.632	718.93	676.143	346.365	618.81	587.354	675.01	848.547	475.503	952.528	633.818	560.83	326.34	192.795	202.262	327.38	271.783	232.062	486.444	720.226	374.22	423.105	120.27	328.536	101.504	105.672	48.1971	55.7565	20.8025	42.9801	145.111	48.5657	89.6494	351.458	42.9801	232.109	419.552	188.698	288.727	625.034	218.35	491.57	592.827	451.767	510.961	849.635	495.144	192.024
	17	786.226	1023.43	1451.83	567.471	995.028	924.076	1051.74	1576.12	545.789	1193.08	867.581	726.291	400.803	237.111	318.198	566.022	343.462	323.606	722.328	742.001	677.588	614.295	155.351	390.431	112.669	49.105	47.5059	92.3857	139.649	213.763	277.959	42.1098	158.86	422.619	23.841	414.878	715.506	235.813	522.379	1007.33	386.142	572.69	985.489	671.333	723.978	1094.42	680.027	188.296
	21	1688.01	1642.47	1976.73	1011.84	1793.28	1791.75	1734.08	1697.81	1072.33	1960.12	1225.63	1607.66	722.97	406.187	602.931	802.103	320.624	557.282	1305.01	918.752	1380.15	828.322	456.242	872.618	139.024	71.3097	59.1021	261.483	243.001	454.682	555.005	51.1955	472.363	653.565	18.9052	658.773	1406.5	569.312	1045.09	1618.68	1136.13	989.339	1844.58	1058.69	1056.36	1799.17	1088.56	1011.27
	Mouse weight (g) - MDA-MB-231
		NC			Rg3 (45 mg/kg)-lipo			PTX (30 mg/kg)			PTX (30 mg/kg)-lipo			PTX (45 mg/kg)-Rg3 (67.5 mg/kg)-lipo			PTX (30 mg/kg)-Rg3 (45 mg/kg)-lipo			PTX (15 mg/kg)-Rg3 (22.5 mg/kg)-lipo			PTX (7.5 mg/kg)-Rg3 (11.25 mg/kg)-lipo			Nab-PTX 30 mg/kg
	0	17.0071	1.44385	6	17.8643	1.33308	6	16.8186	1.1011	6	17.0243	0.861426	6	17.4843	0.855448	6	16.5743	0.955116	6	17.2614	0.640928	6	17.6157	0.767282	6	17.3033	0.53832	6
	3	18.6043	1.47848	6	19.5843	1.17265	6	18.2786	1.31809	6	18.7757	1.08783	6	18.7771	0.910252	6	17.8414	1.03461	6	18.7757	0.813996	6	19.0843	0.697203	6	19.0967	0.384477	6
	7	19.54	1.67176	6	20.5514	1.49549	6	18.8914	1.13021	6	19.5829	1.32605	6	18.9971	1.09858	6	18.5	0.91769	6	19.4314	0.553035	6	19.7829	0.779054	6	19.575	0.584316	6
	10	20.1314	1.62997	6	20.7229	1.17045	6	19.1857	1.04401	6	19.9757	1.59471	6	19.4186	1.14973	6	18.7971	0.877264	6	19.5243	0.570925	6	20.2871	0.70298	6	20.1917	0.788277	6
	14	20.3943	1.62892	6	21.2614	1.04531	6	19.6414	1.09854	6	20.2343	1.48874	6	20.11	1.50394	6	19.0386	0.771076	6	19.9443	0.61143	6	20.4114	0.492364	6	20.2533	0.564348	6
	17	20.6743	1.70583	6	21.4871	1.05348	6	19.7014	1.18029	6	20.8457	1.52446	6	20.1286	1.41609	6	19.5614	0.6122	6	20.3971	0.861209	6	20.8243	0.575116	6	20.34	0.481422	6
	21	21.4143	1.70025	6	21.3343	3.18515	6	20.3543	1.38801	6	21.3857	1.56024	6	20.8371	1.56892	6	20.3186	1.03297	6	20.8471	0.452502	6	21.7014	0.673886	6	21.185	0.495639	6
	Tumor weight (g)
	NC	Rg3 (45 mg/kg)-lipo	PTX (30 mg/kg)	PTX (30 mg/kg)-lipo	PTX (45 mg/kg)-Rg3 (67.5 mg/kg)-lipo	PTX (30 mg/kg)-Rg3 (45 mg/kg)-lipo	PTX (15 mg/kg)-Rg3 (22.5 mg/kg)-lipo	PTX (7.5 mg/kg)-Rg3 (11.25 mg/kg)-lipo	Nab-PTX 30 mg/kg
	1.38135	1.41905	0.591628	1.06793	0.113767	0.454177	1.15098	1.50947	0.628062
	1.34408	1.38937	0.262376	0.751843	0.058355	0.332395	0.465885	0.866361	0.229009
	1.61762	0.877523	0.041895	1.12942	0.048365	0.386549	0.855226	0.864454	0.396935
	0.828023	1.60403	0.534832	0.677841	0.213979	0.656385	1.32462	1.47232	0.035906
	1.4675	1.00297	0.493397	0.373357	0.198855	0.015471	0.929732	0.890801	0.180014
	1.46624	1.3156	0.456041	0.71409	0.37208	0.539094	0.809606	0.827553	0.178524
	Tumor volume (mm3) - SNU-16
	Day	NC												Rg3-lipo (Rg3 45 mg/kg)						PTX 30 mg/kg						PTX-lipo 30 mg/kg						PTX-Rg3-lipo 45 mg/kg						PTX-Rg3-lipo 30 mg/kg						PTX-Rg3-lipo 15 mg/kg
	0	77	92	116	126	142	178	72	91	110	124	133	150	83	98	107	125	138	178	78	87	113	129	145	153	69	98	99	118	138	158	85	96	101	120	143	170	82	90	104	118	143	164	75	87	101	117	146	158
	3	108	179	184	173	182	255	170	198	239	201	221	373	217	224	136	193	224	313	38	52	58	84	119	161	121	147	141	240	282	302	92	73	56	97	163	145	39	47	102	116	77	92	74	108	89	189	213	199
	7	208	442	279	305	345	464	334	349	340	397	393	479	524	264	172	330	297	523	15	26	30	58	138	156	266	230	297	545	446	521	50	44	25	104	101	132	36	47	96	119	51	83	104	122	120	305	242	258
	10	911	452	586	603	656	1014	347	719	941	408	506	542	620	425	283	482	462	748	14	39	28	90	160	167	500	348	559	666	532	765	35	44	37	112	142	149	43	52	297	132	190	84	142	123	157	405	334	324
	14	1860	639	796	1093	1322	1983	545	1629	1237	702	810	1008	1304	548	529	796	732	1411	26	38	33	133	163	220	796	407	861	825	798	993	47	36	37	138	172	189	65	76	211	165	151	56	175	152	195	564	447	420
	17	2465	1095	1161	1343	1327	2541	738	1915	1822	993	1104	1668	1163	685	545	1308	1159	1633	10	37	26	126	164	275	939	568	948	899	923	893	46	59	38	155	294	174	66	49	341	151	180	43	221	156	263	564	450	426
	21	3144	1538	1242	1907	2008	3601	1073	2106	2127	1290	1648	2102	660*(excluded)	832	917	1463	1648	2217	12	42	31	97	263	392	1473	832	1312	1269	1906	1976	33	30	50	149	331	253	51	84	480	296	547	83	332	208	310	827	562	675
	Mouse weight (g) - SNU-16
		NC			Rg3 (45 mg/kg)-lipo			PTX (30 mg/kg)			PTX (30 mg/kg)-lipo			PTX (45 mg/kg)-Rg3 (67.5 mg/kg)-lipo			PTX (30 mg/kg)-Rg3 (45 mg/kg)-lipo			PTX (15 mg/kg)-Rg3 (22.5 mg/kg)-lipo			PTX (7.5 mg/kg)-Rg3 (11.25 mg/kg)-lipo			Nab-PTX 30 mg/kg
	0	18.8	1.7	12	20.1	1.3	6	19.8	1.1	6	19.4	1.8	6	19.3	0.7	6	19.9	1.1	6	18.6	0.4	6	19.2	0.9	6	18.8	1.3	6
	3	19.7	1.8	12	21.5	1.1	6	20.2	1.2	6	20.4	1.9	6	20.3	0.6	6	20.2	0.8	6	19.9	0.4	6	20.4	0.8	6	19.3	1.1	6
	7	20.3	1.8	12	21.9	1.4	6	20.7	1.2	6	20.4	1.8	6	20.6	0.7	6	20.8	0.9	6	20.3	0.8	6	20.5	1	6	19.9	1.1	6
	10	20.9	1.6	12	22.4	1.3	6	21.6	1.4	6	20.8	2	6	21.1	0.8	6	20.8	0.6	6	20.8	0.7	6	21.6	1	6	20.2	1.1	6
	14	21.7	1.6	12	22.8	1.4	6	21.9	1.2	6	21.7	2	6	21.4	0.5	6	21.8	0.9	6	21.1	0.6	6	21.9	0.9	6	20.7	1.1	6
	17	22.4	1.7	12	23.3	1.9	6	21.9	0.7	6	22.1	2	6	21.8	0.9	6	22.3	0.4	6	22	0.5	6	22.5	0.9	6	21	1.2	6
	21	22.7	1.9	12	24.1	1.5	6	22.2	1	6	22.9	1.6	6	22.5	0.4	6	22.2	0.4	6	22.6	0.7	6	23.2	0.8	6	21.4	1.3	6
	Tumor weight (g) - SNU-16
	NC	Rg3 (45 mg/kg)-lipo	PTX (30 mg/kg)	PTX (30 mg/kg)-lipo	PTX (45 mg/kg)-Rg3 (67.5 mg/kg)-lipo	PTX (30 mg/kg)-Rg3 (45 mg/kg)-lipo	PTX (15 mg/kg)-Rg3 (22.5 mg/kg)-lipo	PTX (7.5 mg/kg)-Rg3 (11.25 mg/kg)-lipo	Nab-PTX 30 mg/kg
	2.4	0.56	0.01	0.84	0.05	0.06	0.81	1.01	0.18
	2.8	0.63	0.01	1.03	0.21	0.4	0.3	1.08	0.12
	1.63	0.89	0.02	1.39	0.03	0.05	0.32	0.78	0.07
	1.26	1.55	0.09	1.7	0.28	0.2	0.48	0.85	0.03
	1.26	1.51	0.22	1.64	0.02	0.42	0.56	0.77	0.08
	1.08	1.75	0.35	1.11	0.2	0.16	0.14	0.92	0.38
	0.88
	1.53
	0.92
	1.87
	2.65
	1.36
Fig. 2C
	Relative tumor volume - OE19
	NC	Rg3 (45 mg/kg)-lipo	PTX (30 mg/kg)	PTX (30 mg/kg)-lipo	PTX (45 mg/kg)-Rg3 (67.5 mg/kg)-lipo	PTX (30 mg/kg)-Rg3 (45 mg/kg)-lipo	PTX (15 mg/kg)-Rg3 (22.5 mg/kg)-lipo	PTX (7.5 mg/kg)-Rg3 (11.25 mg/kg)-lipo
	25.31	16.37	18.38	30.64	5.16	8.28	6.98	26.63
	21.61	14.12	18.92	6.94	9.58	18.11	16.11	2.02
	31.79	36.51	9.32	22.73	9.87	8.19	10.65	27.56
	24	4.51	7.34	8.51	5.93	12.53	16.8	14.07
	16.59	33.86	11.32	24.34	8.38	8.85	9.71	22.35
	36.44	41.69	22.14	31.82	5.48	6.38	12.05	25.15
	17.88
	29.27
	34.34
	25.31
	23.02
	18.16
Fig. 2D
	Relative tumor volume - EC043
	NC	Rg3 (45 mg/kg)-lipo	PTX (30 mg/kg)	PTX (30 mg/kg)-lipo	PTX (45 mg/kg)-Rg3 (67.5 mg/kg)-lipo	PTX (30 mg/kg)-Rg3 (45 mg/kg)-lipo	PTX (15 mg/kg)-Rg3 (22.5 mg/kg)-lipo	PTX (7.5 mg/kg)-Rg3 (11.25 mg/kg)-lipo
	15.79	11.8	0.04	13.78	0.11	0.28	11.29	7.24
	14.32	12.74	1.84	9.45	0.17	0.05	5.29	19.93
	12.37	8.58	2.03	7.16	0.13	0.34	1.2	11.07
	16.4	13.62	1.32	9.34	0.12	0.13	9.07	24.97
	13.05	18.25	0.02	15.45	0.13	0.34	10.81	19.62
	15.69	14.63	1.23	12.5	0.36	0.36	9.38	11.13
	16.63
	2.75
	13.65
	5.02
	19.55
	11.38
[truncated: 12 more columns]

## Sheet: Fig. 3
Fig. 3A
	Tumor volume (mm3)
	Days	NC						DMSO						PTX						PTX-lipo						Rg3-lipo						PTX+Rg3-lipo						Nab-PTX						PTX-Rg3-lipo
	0	33.3	42.728	60.306	52.675	47.915	32.8	61.2255	34.992	90	46.4	57.7125	38.232	69.12	63.7875	40.3065	40.3065	65.596	70.886	41.0375	67.4885	40.432	67.968	73.728	47.952	74.4385	93.639	43.2	48.668	101.4	20.23	57.434	82.524	46.2275	153.664	42.4	54.0755	50.784	50.336	105.966	60.016	102.344	57.6	8.664	2.025	43.56	25.088	33.934	62.775
	2	61.37	88.9785	75	79.2	79.2	56.448	63.36	48	123.872	62.775	77.184	50.4	114.376	73.728	65.664	67.712	93.288	159.528	54.872	102.5	60.0925	114.376	97.5	97.92	107.911	143.688	65.8125	69.629	124.025	18	71.7925	90.992	91.2925	286.688	69.629	85.184	52.65	63.6265	105.338	106.434	108.192	85.176	12.826	4	18.432	26.3375	17.661	31.85
	4	121	94.464	289	241.2	105.875	81	104.284	75.106	59.643	187.272	425.88	205.654	127.05	191.1	262.4	148.104	313.6	127.008	82.472	137.677	120.391	254.947	58.08	98.696	93.775	166.635	188.356	132.5	109.242	159.359	91.25	121.25	80.631	105.984	57.112	174.902	137.5	87.5	364.863	120.6	141.537	176.824	18.513	34.9095	33.524	65.8125	148.96	16.875
	6	288.768	222.188	264.236	246.42	228.528	314.226	170.912	315	208.896	99.144	186.233	237.162	144	128.562	234	216	108.147	232.375	130.05	124.808	59.47	52	64.984	117.649	205.8	180	120.96	148.72	118.181	100	105.64	62.482	106.62	115.2	65.824	65.74	130.144	136.125	126	110	226.576	139.968	47.1495	54.6325	81.9315	85.698	105.966	103.488
	8	272.734	365.625	567.527	394.944	323.748	323.68	354.294	346.56	262.606	514.692	497.317	351.975	141.332	166.887	430.612	400	477.404	249.158	144.981	138.784	206.311	199.272	137.924	146.2	212.4	274.4	214.245	232.375	264.236	352.8	216.978	183.974	134.56	257.594	208.161	263.47	510.3	624.26	15.625	264.654	371.339	441.408	84.035	62.4	89.232	80.8	75.504	47.775
	10	361	486.4	795.708	579.029	377.208	628.227	903.168	718.801	366.102	399.686	361.25	469.007	346.834	639.45	221.804	758.43	345.6	285.156	349.448	299.88	386.992	316.368	343	337.662	461.709	494.1	486.68	343.188	436.87	480	270.336	374.656	254.463	399.675	277.757	240.1	295.312	708.97	339.562	314.928	545.928	545.928	112.216	137.924	101.124	139.154	101.376	88.36
	12	846.683	800	610.17	1196.86	645.12	527.009	550.427	738.606	1054.56	585	1050.57	467.339	974.68	167.445	354.025	558.9	784.08	295.312	564.48	368.475	502.928	394.944	511.104	372.087	416.25	780.3	570.834	502.983	480.557	816.893	611.5	301.754	356	905.69	516.975	539.908	345.938	721.412	457.056	893.273	514.615	354.784	102.528	30.8025	136.462	161.448	96.25	65.664
	14	1136.44	940.992	786.404	1339.65	822.197	791.384	912.022	1085.17	1497.6	547.832	1264.86	545.722	520	1110.12	367.096	1018.33	473.812	397.375	706.744	580	587.951	625.931	785	585	751.712	907.742	1091.33	561.834	882.026	579.029	682.344	710	882	912.47	448.592	846.683	634.834	495.769	586.558	1024.87	574.34	374.666	142.175	51.304	129.762	232.75	112.36	95
	16	1563.79	1361.61	790	1036.35	1087.65	1172.23	1112.72	1091.75	1596.11	852.992	1430.26	770.062	576.356	732.736	437.4	668.542	1308.86	556.668	1070.48	730.34	744.31	844.74	998.001	753.239	870.975	1105.92	1239.24	806.31	715.473	870.975	921.6	726.624	1078.78	807.36	1049.57	893.022	503.608	613.878	870.732	1044.78	810.337	629.356	219.961	284.752	198.575	73.2305	209.484	194.35
Fig. 3C
	Tumor weight (g)
	NC	DMSO	PTX	PTX-lipo	Rg3-lipo	PTX+Rg3-lipo	Nab-PTX	PTX-Rg3-lipo
	1.87	1.34	1.44	0.92	0.92	1.24	1.04	0.35
	1.66	1.6	0.98	1.64	0.88	1.34	0.9	0.63
	1.69	1.93	1.6	1.25	1.24	1.7	1.3	0.4
	1.9	1.9	1.67	0.97	0.97	1.6	1.23	0.52
	1.93	1.56	1.22	1.06	1.67	0.86	1.47	0.4
	1.43	1.8	1.16	1.05	1.29	0.85	0.69	0.52
Fig. 3D
	Survival
	Days	NC	DMSO	PTX	PTX-lipo	Rg3-lipo	PTX+Rg3-lipo	Nab-PTX	PTX-Rg3-lipo
	14			1
	14			1
	16		1
	16		1
	16	1	1
	16	1	1			1
	16	1	1			1
	16	1	1			1	1
	18	1	1		1	1	1
	18	1	1	1	1		1	1
	20	1	1	1	1	1	1
	20	1	1	1	1	1	1	1
	20	1	1	1		1	1	1
	20	1
	24	1	1	1	1	1	1
	24	1		1	1	1	1	1	1
	24			1		1	1	1	1
	28			1	1	1	1	1
	28				1	1	1	1
	28				1
	36			1	1			1	1
	36			1					1
	40				1		1		0
	40				1		1	0	0
	40							0	0
	40							0	0
	40							0	0
	40								0
	40								0
	40								0
Fig. 3G
		NC	DMSO	PTX	PTX-lipo	Rg3-lipo	PTX+Rg3-lipo	Nab-PTX	PTX-Rg3-lipo
	CD11b (%)	86.4	84.9	68.5	57.3	77	69	81.5	61.5
		85.7	86.3	67.2	69.1	65.1	66.5	77.2	60.1
		85.5	86.9	69.1	55.9	74	72.6	80.2	63.6
		69.2	77.2	76.2	71.8	51	81.1	72	62.2
		73.8	84.5	75.9	72.4	63.5	81	71.6	64
		70.5	64.3	74.4	72.6	77.1	84	70.9	63.1
	MDSC (%)	74.8	63.4	31.3	16.7	49.5	49.8	49	5.91
		72.7	68	39.5	32.3	64.6	31.6	20.9	9.23
		50.5	59.6	31.1	49.2	60.7	26.8	44	5.7
		64.8	71.7	38.9	25.4	49.9	46.3	45.7	5.2
		56.8	66.5	24.7	17.5	13	64.6	48.7	11.1
		63.3	70.1	25	26.7	39.6	72.7	47.6	8.71
Fig. 3H
		NC	DMSO	PTX	PTX-lipo	Rg3-lipo	PTX+Rg3-lipo	Nab-PTX	PTX-Rg3-lipo
	CD8+ T cell (%)	10	6.53	9.34	8.12	16.1	14.2	11.5	27.1
		7.86	9.04	11.7	16.8	8.5	11.2	10.7	25.7
		8.82	6.13	15.7	16.3	11.4	7.77	7.14	22.3
		9.09	14.9	14.2	15.7	13.1	17.4	7.11	21.5
		8.08	12.5	22.7	17.9	12.5	19.1	17.4	23.8
		9.77	11.3	10.8	18.7	13	11.2	17.8	16.8
	Treg (%)	4.11	5.22	1.79	2.45	3.77	4.88	3.11	0.83
		9.38	9.43	1.47	5.45	4.1	7.69	1.81	0.46
		6.32	2.59	7.14	1.56	5.41	3.85	3.19	1.06
		4.55	3.09	3.14	9.68	4.65	2.73	2.07	0.47
		8.33	1.45	1.75	1.34	5.13	2.63	5.56	1.27
		4.6	3.68	6.78	1.95	3.7	2.25	2.99	0.62
Fig. 3I
		NC	DMSO	PTX	PTX-lipo	Rg3-lipo	PTX+Rg3-lipo	Nab-PTX	PTX-Rg3-lipo
	IFN-γ (%)	2.23	1.21	4.24	2.88	2.29	1.11	1.84	5.5
		2.62	3.08	3.68	1.15	2.43	0.75	0.67	5.87
		1.19	1.2	3.94	1.43	3.23	0.62	0.71	4.02
		1.1	1.59	1.39	1.78	0.47	1.75	1.5	4.41
		0.91	1.78	2.05	2.93	3.26	1.14	3.3	4.35
		2.26	2.15	3.11	2.91	3.59	1.36	3.18	4.03
	Perforin (%)	1.86	0.81	1.93	1.22	1.21	0.89	2.76	3.57
		0.87	1.54	1.31	1.9	1.68	1.11	1.56	3.01
		1.1	1.61	1.65	1.46	0.14	1.37	0.36	3.23
		1.02	1.06	1.37	1.88	0.16	1.29	1	3.9
		0.77	0.97	1.92	2.81	0.16	1.15	1.5	4.3
		0.75	1.16	2.13	2.4	2	1.05	2.07	4.76

## Sheet: Fig. 4
Fig. 4A
	Co-culture experiment
			NC	DMSO	PTX	PTX-lipo	Rg3-lipo	PTX+Rg3-lipo	Nab-PTX	PTX-Rg3-lipo
	T cell alone	CD69	1.74	3.19	4.52	4.12	2.11	2.77	2.31	2.88
			2.07	1.92	3.36	3.48	2.23	4.73	3.08	1.99
			3.83	2.61	3.18	3.19	3.75	3.69	4.82	3.03
		IFN-γ	0.87	1.47	1.37	1.31	0.58	2.02	1.14	1.59
			0.68	1.12	1.31	0.95	0.62	2.46	0.79	1.41
			1	0.94	0.95	2.68	3.19	2.23	0.98	1.39
		Perforin	0.82	1.33	1.61	1.31	1.12	2.87	0.7	1.81
			1	1.23	1.15	1.57	1.16	0.96	1.38	1
			0.9	0.81	1.66	0.98	1.11	0.96	0.74	2.28
	MDSC + T cell	CD69	4.23	6.09	3.6	4.87	5.46	3.02	5.95	13.6
			5.06	4.72	5.59	6.15	5.19	2.65	3.75	12
			4.3	4.3	4.16	5.09	4.55	4.62	4.71	11.1
		IFN-γ	1.71	2.19	2.53	2.09	0.44	4.18	0.7	9.46
			2.03	2.26	2.33	3.04	0.51	1.82	1.94	6.44
			4.29	2.31	0.8	2.64	2.83	1.86	0.58	7.75
		Perforin	3.37	2.79	5.02	2.16	2.56	2.98	2.89	5.99
			2.58	2.45	4.57	4.02	2.05	3.05	1.52	8.33
			2.22	2.77	3.96	4.35	2.91	1.72	2.55	5.25
Fig. 4B
	Relative expression
		NC	DMSO	PTX	PTX-lipo	Rg3-lipo	PTX+Rg3-lipo	Nab-PTX	PTX-Rg3-lipo
	Mrc1	0.959577	0.840847	0.523424	0.422572	0.33127	0.357748	0.421874	0.094908
		1.03057	1.08472	0.535495	0.431291	0.353286	0.364973	0.492935	0.105932
		1.03282	1.09639	0.544009	0.448955	0.353699	0.378182	0.493088	0.10608
	Cd86	1.0701	1.2526	1.95431	1.65889	1.5669	2.79146	1.79367	12.3992
		0.943848	1.10103	1.93098	1.62352	1.5441	2.69452	1.65889	11.7583
		0.84331	1.07089	1.79367	1.60594	1.53162	2.58693	1.62352	11.0064
	Tnf	1.03338	0.788358	3.68518	2.20576	4.61534	6.67704	2.61948	25.4961
		1.00746	0.733219	3.39639	2.148	4.53693	6.54345	2.7158	22.8892
		0.960531	0.710803	3.3485	2.72927	4.48841	6.44712	2.245	21.9462
	Arg1	1.08635	1.0678	0.770121	0.954955	0.538022	0.335424	0.277443	0.010655
		1.08854	1.05696	0.808097	0.901037	0.498315	0.449839	0.333151	0.036804
		0.84564	0.992172	0.901037	0.989984	0.488667	0.332637	0.22407	0.037717
Fig. 4C
	MDSC (%)
	NC	DMSO	PTX	PTX-lipo	Rg3-lipo	PTX+Rg3-lipo	Nab-PTX	PTX-Rg3-lipo
	67.3	65.5	63.3	60.6	57	42.5	47.4	32.9
	66.4	64.1	58.9	65.9	49.4	56.6	46.9	30.1
	51.9	66.5	56.6	50.6	47	54.5	60.5	29
Fig. 4D
	Proliferation cells (%)
	T cell alone	NC	DMSO	PTX	PTX-lipo	Rg3-lipo	PTX+Rg3-lipo	nab-PTX	PTX-Rg3-lipo
	84.1	32.1	31.9	33.6	26.3	35.6	38.6	35.8	51.2
	83.8	28.6	25.4	40.1	27	37.1	30.7	26.4	57.4
	85.3	25.2	35.1	29.6	28.9	36.4	33.7	39.2	59
Fig. 4E
	Tumor volume (mm3)
	Day	IgG						αGr-1						αGr-1+ PTX-Rg3-lipo						IgG + PTX-Rg3-lipo
	0	97.47	45.864	79.524	51.6375	74.36	42.025	92.5	93.8825	80.408	85.05	83.1	64.98	83.106	67.8375	89.888	76.95	30.492	72.828	54.6325	36.992	38.232	91.854	60.016	42.025
	2	245.456	129.792	169.984	116.573	103.823	104.104	93.8825	248.062	42.336	175.76	216.32	158	39.2	104.976	45.6	52.111	74.925	62.208	92.778	50.544	58.5585	13.5	41.454	59.643
	4	345.173	245.586	223.26	189.728	191.664	190.44	160.325	337.552	175	252	230	238.802	126	67.5	122.304	94.8395	144	91.854	28.8	107.5	79.233	98.75	104.832	126.148
	6	333.234	264.6	329.232	363.312	421.875	329.062	369.92	337.552	360	359.12	403.007	269.12	158.438	246.42	227.812	245.072	233.472	232.375	104.927	134.833	120.213	122.5	92.5	44.376
	8	383.792	312.65	326.25	254.32	336.2	381.024	354	278.318	336.35	359.12	371.358	487.296	242.172	233.438	256	299.88	162.45	261.95	66.744	32	106.434	138.24	141.12	130.28
	10	528	495.616	530.707	264.384	304.2	310.284	383.116	479.408	302.46	DIE	DIE	DIE	322.752	192.512	296.45	323.783	202.176	317.812	96.746	110.412	195.272	160.38	196	184.96
	12	365.904	648.27	320	1230.77	474.281	562.185	478.125	506.255	474.32				147.994	257.985	357.188	299.94	270.738	470.68	210.357	222.95	231.231	147.6	226.875	252
	14	672.503	637.562	1111.91	1670.88	646.866	710.696	526.176	523.224	609.854				450	567.675	352.336	257.548	419.476	377.6	255.938	221.043	262.4	148.84	309.465	198.45
	16	1423.18	938.818	1108.64	1728	1325.42	1064.96	949.87	769.104	958.464				670	794.976	465.948	356.445	893.172	490.05	393.198	345.45	316.606	176.157	421.572	372.368

## Sheet: Fig. 5
Fig. 5C
	Relative expression
	Slc2a1	MC38	1.02961	1.23952	0.854944
		MDSC	0.137006	0.133645	0.062277
	Slc2a3	MC38	1.16105	0.882812	0.975623
		MDSC	31.9331	32.9723	32.5117
Fig. 5D
	MDSC (%)
	siNC	siNC+PTX-Rg3-lipo	siSlc2a3	siSlc2a3+PTX-Rg3-lipo
	67.3	24	70.4	41
	72.7	24.1	69.3	38.2
	79.6	21.2	72	36.6
Fig. 5E
	2-NBDG -MFI
	Untreated	2-NBDG	2-NBDG+PTX-Rg3-lipo
	609	57272	13429
	519	66384	15907
	456	30118	14969
Fig. 5F
	Relative expression
		NC			PTX-Rg3-lipo
	Pfkm	0.990582	0.963971	1.04545	0.480576	0.432462	0.475981
	Ldha	1.00117	1.02252	0.976309	0.616363	0.580422	0.571372
	Pkm	0.969133	1.01376	1.01711	0.921742	0.802341	0.783129
	Eno1	1.00055	0.989195	1.01025	0.843682	0.75944	0.746704
	Pgk1	1.02767	0.985149	0.987186	0.968486	0.925724	0.920669
	Tpi1	0.969513	1.07375	0.956735	0.791421	0.697604	0.680318
	Pfkfb3	1.06257	0.835113	1.10232	0.441486	0.471404	0.544225
	Gpi1	0.994385	0.986795	1.01882	0.832274	0.709015	0.702024
Fig. 5G
	ATP (μg/L)
	PTX concentration (mg/L)	0	3.3	10	33	100
		19.9945	19.9306	18.6454	13.4218	9.89541
		20.436	21.0293	17.4717	12.563	10.5279
		20.2912	18.886	16.6677	12.7501	10.3069
		21.4369	17.7064	18.1062	11.8888	11.1122
Fig. 5H
	Lactic acid (μmol/106 cells)
	PTX concentration (mg/L)	0	3.3	10	33	100
		0.227587	0.206696	0.179825	0.162866	0.118136
		0.251591	0.202846	0.180153	0.183757	0.114695
		0.217838	0.225621	0.184986	0.168192	0.131817
Fig. 5I
	ECAR
	Time (min)	NC					PTX-Rg3-lipo
	1.30988	24.7556	25.2952	27.1388	22.7147	30.6511	47.0022	47.5246	37.4661	40.0958	44.6632
	7.75737	22.5071	23.24	23.1083	20.1474	28.3079	40.6029	37.5629	35.0814	37.047	39.6864
	14.2353	20.9385	21.7568	21.8744	18.8724	26.6495	37.0868	33.2414	29.0257	35.2182	37.7334
	20.7831	102.511	111.002	107.977	97.7484	121.392	37.3309	34.9112	31.9725	34.1693	33.7191
	27.2608	93.4491	101.031	102.864	89.8662	113.871	34.587	31.1191	27.2566	30.467	31.1008
	33.7309	88.4108	94.8534	98.197	85.2142	108.766	34.1269	30.2376	27.2189	28.092	29.6936
	40.2894	85.5552	88.2794	82.861	77.3076	100.637	36.2222	32.146	29.445	29.5833	32.8265
	46.7925	79.0831	82.4231	80.1286	72.5078	95.1178	34.5408	29.6449	25.1655	27.4595	30.1729
	53.2767	76.148	79.4221	76.8426	70.4805	91.6146	31.9248	28.4169	23.9247	26.4972	28.5513
	59.8547	17.3383	19.4158	15.8118	14.4729	23.049	30.679	24.8122	23.8057	16.5816	16.9897
	66.3157	15.5051	16.7985	16.2136	14.8745	20.1501	25.2273	24.7483	17.5352	16.5883	17.0597
	72.7879	14.0707	15.5703	15.3749	13.7773	19.6446	23.3031	23.9506	16.1968	16.2941	17.3259
Fig. 5J
	OCR
	Time (min)	PBS				PTX-Rg3-lipo
	1.30988	40.2104	44.97	44.8666	44.5337	13.5487	13.5012	17.2603	18.1384
	7.82653	29.0856	29.7169	33.0334	32.0594	14.3325	12.6069	16.6005	18.3066
	14.2696	22.8818	22.0989	23.6312	23.0232	15.8229	13.5511	16.8091	19.1438
	20.8182	13.1079	31.4229	21.6709	18.5982	18.756	18.5398	19.4694	20.5272
	27.2956	11.5148	15.9047	28.4127	15.2307	19.6333	18.4335	19.4218	20.3345
	33.8097	8.9564	14.6675	26.7691	14.7074	20.0482	18.5078	21.1594	19.4561
	40.3648	31.6625	31.3311	40.0998	40.7694	20.0949	20.702	24.948	20.0304
	46.8648	28.5424	29.4127	36.0894	36.9074	19.2202	23.6112	26.6237	20.6943
	53.3204	36.1705	40.4262	39.9169	41.4697	19.5559	24.2517	25.253	20.5254
	59.8973	18.7722	22.0598	17.6106	13.4245	19.4653	21.6135	26.5765	20.0849
	66.3688	17.7898	19.4997	16.6288	12.7229	19.763	20.9259	26.2008	20.4072
	72.8872	17.1717	20.2042	15.9128	11.1436	19.722	20.7317	25.4975	19.6813

## Sheet: Fig. 6
Fig. 6J
	Relative expression
			PBS			PTX-Rg3-lipo
	Tnf	siNC	1.00722	1.00831	0.98465	4.8956	3.89744	3.89801
		DKO	4.10044	3.59226	4.66362	3.96713	4.89189	4.41023
	Il6	siNC	0.97389	1.1186	0.91794	2.76012	2.7348	2.56526
		DKO	3.57497	2.64736	2.73657	3.23575	3.18275	2.90338
	Arg1	siNC	1.01978	1.01118	0.969764	0.198129	0.1084	0.122924
		DKO	0.285162	0.279915	0.293971	0.154324	0.194723	0.124921
	Il10	siNC	0.958524	0.993478	1.05012	0.489639	0.550505	0.689983
		DKO	0.646267	0.666544	0.537443	0.333758	0.588981	0.534345
Fig. 6K
			NC			PTX-Rg3-lipo
	IFN-γ+ (%)	siNC	8.92	9.4	10	26.7	26.7	25.2
		DKO	30.5	28.5	29.4	30.6	28.6	28
	Perforin+ (%)	siNC	5.19	6.24	6.25	9.51	10.4	8.88
		DKO	14.8	11.1	10.1	13.8	14.1	11.2
Fig. 6L
	Relative expression
	Maf	PBS	1.08919	0.96872	0.96517
		2-DG	0.02147	0.02361	0.02299
	Mafb	PBS	1.14461	0.98609	0.92915
		2-DG	0.08705	0.37563	0.21968
Fig. 6M
	Relative expression
	Arg1	PBS	1643	1448	1522
		2-DG	1048	1006	1039
	Il10	PBS	2006	1821	2060
		2-DG	1112	1131	1048
	Tnf	PBS	1086	1102	1232
		2-DG	7792	7262	8239

## Sheet: Fig. S1
Fig. S1A
		Time (h)	0.25						1						4						10
	PTX concentration (mg/L)	Intestine	2.2	5.24	3.44	4.19	4.28	2.95	3.35	2.1	2.09	3.74	2.5	1.57	0.684	1.2	1.74	1.23	1.73	1.51	0.151	0.195	0.136	0.158	0.258	0.273
		Muscle	0.851	0.859	0.838	0.905	1.16	0.986	1.03	0.821	0.774	1.21	1.03	0.903	0.401	0.394	0.316	0.406	0.288	0.507	0.0434	0.0689	0.0554	0.0571	0.0568	0.0807
		Ovary	2.46	2.21	1.89	1.92	1.65	3.26	1.94	2.22	1.61	3.12	1.97	1.92	1	0.891	0.81	0.876	1.04	1.37	BQL	0.293	0.286	0.254	0.213	0.338
		Spleen	2.59	2.65	2.52	2.58	2.96	2.95	1.71	1.8	1.49	1.83	1.51	1.75	1.12	1.09	0.885	1.06	0.882	1.25	0.117	0.295	0.2	0.149	0.209	0.27
		Stomach	1.73	1.84	1.68	1.58	2.26	1.71	1.26	1.37	1.3	1.88	1.22	1.4	0.715	0.685	0.514	0.8	0.643	0.766	0.203	0.344	0.472	0.307	0.272	0.27
		Womb	1.34	1.96	1.39	1.6	1.49	3.62	2.54	2.11	1.33	1.81	2.1	1.8	0.7	0.894	0.736	0.963	0.574	0.75	0.196	0.389	0.24	0.243	0.173	0.316
	Rg3 concentration (mg/L)	Intestine	2.43	3.89	2.38	3.29	3.37	2.93	3.9	3.25	2.95	4.16	4.48	3.82	2.22	4.4	3.82	3.43	3.69	3.99	0.655	0.776	0.641	0.698	1.11	0.945
		Muscle	1.13	1.23	1.29	1.18	1.63	1.49	1.45	1.23	1.24	1.53	1.26	1.54	0.869	0.849	0.808	0.791	0.699	1.08	0.183	0.271	0.24	0.201	0.207	0.336
		Ovary	6.23	5.04	4.85	4.82	2.39	6.06	4.5	5.33	3.56	7.35	4.74	4.37	4.73	3.48	3.25	2.52	3.03	3.58	0.451	0.89	0.846	0.854	0.67	1.03
		Spleen	4.46	5.01	5.18	5.08	5.65	4.3	3.93	4.72	3.52	4.45	4.46	4.69	2.54	2.45	2.63	2.72	2.07	2.87	0.482	0.631	0.459	0.617	0.563	0.772
		Stomach	1.8	1.54	1.36	1.35	1.72	1.51	1.54	1.35	1.55	1.86	1.72	1.97	1.32	1.4	1.16	1.72	1.31	1.51	0.253	0.418	0.714	0.421	0.334	0.529
		Womb	4.32	4.78	4.65	4.54	4.89	5.68	4.81	6.08	3.57	5.19	5.17	4.8	4.13	4.34	4.24	4.43	3.02	3.45	0.86	1.51	0.722	1.19	0.651	1.23
Fig. S1B
		Time (h)	0.25			1			4			10
	Rg3 concentration (mg/L)	Brain	0.301	0.488	0.214	0.127	0.201	0.158	BQL	BQL	BQL	BQL	BQL	BQL
		Fat	Not Available	0.9	1.17	Not Available	Not Available	Not Available	0.262	0.473	0.325	0.0582	0.0559	0.15
		Heart	2.73	3.44	2.65	1.4	2.42	1.92	0.315	0.306	0.229	0.072	0.0572	0.102
		Kidney	4.75	4.87	3.18	3.27	4.63	3.67	0.975	0.951	0.825	0.276	0.186	0.369
		Liver	10.5	9.62	7.19	12.5	9.34	8.72	3.08	3.18	2.56	0.469	0.351	0.509
		Lung	5.06	5.09	3.84	3.46	4.16	3.82	0.732	0.619	0.577	0.302	0.172	0.237
		Tumor	1.32	1.36	0.907	1.38	1.96	1.56	0.96	0.94	0.68	0.245	0.24	0.383
		Plasma	38.7	47.5	32.3	19	26.3	21.9	2.05	1.75	1.34	0.15	0.108	0.245
	BQL: lower than plasma paclitaxel lower limit of quantification (25 ng/mL) ,or lower than plasma Rg3 lower limit of quantification (50 ng/mL)

## Sheet: Fig. S2
Fig. S2
	Cumulative excreion rate (%)
			Bile			Urine			Fecal
		Time (h)	Mean	SD	CV (%)	Mean	SD	CV (%)	Mean	SD	CV (%)
	PTX	2	0.09	0.13	8	1	0.46	6	0	0	6
		4	0.17	0.22	8	1.72	0.65	6	0.23	0.2	6
		8	0.31	0.31	8	2.02	0.7	6	0.84	0.41	6
		10	0.39	0.35	8	2.3	0.49	6	2.79	3.28	6
		12	0.46	0.37	8	2.28	0.72	6	5.73	6.1	6
		24	1.08	0.3	8	2.45	0.71	6	17.23	10.05	6
		34	1.47	0.52	8	2.48	0.72	6	20.9	9.36	6
		48	1.69	0.74	8	2.6	0.69	6	26.38	8.01	6
		58	1.33	0.36	8	2.63	0.69	6	26.81	8.3	6
		72	0	0	8	2.73	0.71	6	27.28	8.28	6
	Rg3	2	9.63	6.42	8	0	0	6	0	0	6
		4	20.64	9.75	8	0	0	6	0	0	6
		8	35.18	13.87	8	0	0	6	0.01	0.01	6
		10	38.85	14.38	8	0	0	6	4.56	5.31	6
		12	40.92	13.74	8	0.006	0.004	6	5.76	8.44	6
		24	48.95	8.1	8	0	0	6	14.06	7.04	6
		34	49.87	7.66	8	0	0	6	15.12	5.72	6
		48	48.81	7.11	8	0	0	6	17.21	5.52	6
		58	49.42	9.98	8	0	0	6	15.91	6.25	6
		72	NA	NA	8	0	0	6	17.33	7.03	6

## Sheet: Fig. S3
Fig. S3A
		(ms)	Time (h)	5% Glucose			Liposome			PTX (1.5 mg/kg)-Rg3 (2.25 mg/kg)-lipo			PTX (3 mg/kg)-Rg3 (4.5 mg/kg)-lipo			PTX (6 mg/kg)-Rg3 (9 mg/kg)-lipo			Rg3 (2.25 mg/kg)-lipo			Rg3 (4.5 mg/kg)-lipo			Rg3 (9 mg/kg)-lipo			PTX (6 mg/kg)-lipo
				Mean	SEM	N	Mean	SEM	N	Mean	SEM	N	Mean	SEM	N	Mean	SEM	N	Mean	SEM	N	Mean	SEM	N	Mean	SEM	N	Mean	SEM	N
	Male	PR	0	104	6	4	104	2	4	105	4	4	102	8	4	101	6	4	97	8	4	103	8	4	110	1	4	89	6	4
			0.25	105	2	4	100	7	4	106	3	4	112	5	4	105	5	4	99	1	4	101	3	4	109	3	4	105	3	4
			0.5	114	4	4	108	6	4	107	4	4	112	4	4	104	3	4	110	2	4	107	5	4	113	4	4	107	5	4
			1	107	6	4	107	6	4	106	5	4	107	7	4	106	5	4	94	15	4	108	4	4	114	3	4	106	3	4
			2	109	7	4	107	5	4	108	5	4	107	3	4	105	9	4	108	4	4	110	6	4	111	8	4	109	5	4
			4	112	4	4	107	7	4	105	7	4	110	3	4	108	9	4	108	4	4	110	6	4	107	8	4	105	5	4
			8	110	5	4	110	5	4	105	10	4	109	6	4	108	8	4	106	2	4	110	9	4	111	5	4	107	3	4
			24	107	3	4	106	5	4	104	6	4	101	11	4	106	9	4	102	5	4	109	6	4	102	5	4	105	5	4
		QT	0	215	12	4	229	8	4	222	12	4	205	10	4	211	3	4	219	18	4	225	12	4	218	7	4	182	8	4
			0.25	206	4	4	201	9	4	198	14	4	208	11	4	194	10	4	194	5	4	194	7	4	215	10	4	204	5	4
			0.5	218	6	4	214	9	4	223	5	4	222	10	4	215	7	4	216	11	4	215	6	4	212	7	4	215	8	4
			1	223	9	4	222	9	4	225	8	4	224	12	4	225	9	4	216	29	4	227	6	4	232	8	4	226	9	4
			2	228	12	4	221	8	4	227	9	4	230	8	4	229	6	4	240	11	4	224	11	4	223	5	4	220	10	4
			4	232	5	4	221	9	4	220	10	4	233	10	4	222	10	4	237	6	4	227	7	4	228	5	4	215	7	4
			8	226	1	4	227	5	4	222	13	4	227	6	4	226	4	4	237	9	4	226	4	4	232	2	4	227	7	4
			24	239	8	4	229	10	4	229	12	4	215	13	4	223	10	4	226	14	4	222	7	4	227	6	4	229	14	4
		QTcR	0	218	8	4	221	10	4	217	7	4	223	10	4	218	12	4	236	18	4	234	10	4	215	7	4	232	20	4
			0.25	220	11	4	232	15	4	218	12	4	219	14	4	221	14	4	224	16	4	217	14	4	222	13	4	222	12	4
			0.5	217	7	4	222	11	4	225	15	4	223	16	4	227	16	4	216	14	4	221	9	4	216	9	4	220	10	4
			1	225	7	4	228	9	4	228	11	4	227	12	4	224	15	4	209	28	4	228	11	4	227	10	4	226	8	4
			2	227	10	4	224	12	4	226	6	4	226	9	4	228	10	4	232	14	4	219	13	4	224	10	4	219	9	4
			4	224	6	4	220	10	4	222	11	4	228	12	4	218	11	4	232	6	4	226	8	4	222	10	4	208	5	4
			8	219	8	4	225	8	4	220	8	4	221	8	4	215	7	4	231	9	4	219	9	4	227	10	4	215	6	4
			24	227	9	4	220	10	4	224	12	4	220	12	4	218	14	4	219	11	4	217	11	4	216	8	4	219	8	4
	Female	PR	0	100	4	4	105	5	4	97	4	4	96	4	4	109	5	4	103	3	4	103	5	4	101	7	4	97	5	4
			0.25	105	2	4	101	6	4	97	7	4	94	5	4	102	4	4	103	3	4	104	3	4	99	6	4	104	7	4
			0.5	108	2	4	105	1	4	100	3	4	101	5	4	107	2	4	105	5	4	109	2	4	102	3	4	105	6	4
			1	104	4	4	112	1	4	104	5	4	103	6	4	111	4	4	112	1	4	106	5	4	106	2	4	99	2	4
			2	101	3	4	106	3	4	96	4	4	98	4	4	106	6	4	105	3	4	97	4	4	98	2	4	98	2	4
			4	108	2	4	105	2	4	94	4	4	101	3	4	102	3	4	108	2	4	98	5	4	100	4	4	104	6	4
			8	101	2	4	104	2	4	96	5	4	101	4	4	108	3	4	107	2	4	101	2	4	100	5	4	101	2	4
			24	107	3	4	109	4	4	105	2	4	109	2	4	104	7	4	107	2	4	99	5	4	106	2	4	97	3	4
		QT	0	225	10	4	231	8	4	232	8	4	228	8	4	232	7	4	232	11	4	222	6	4	223	6	4	204	4
			0.25	184	5	4	198	14	4	194	14	4	185	6	4	187	12	4	190	5	4	203	11	4	192	15	4	196	10	4
			0.5	218	5	4	216	8	4	224	9	4	214	3	4	216	10	4	212	6	4	226	9	4	210	6	4	221	17	4
			1	232	2	4	235	5	4	239	5	4	234	6	4	228	13	4	240	4	4	240	9	4	230	6	4	243	13	4
			2	221	16	4	233	6	4	223	9	4	241	8	4	230	7	4	236	6	4	220	9	4	231	8	4	229	10	4
			4	243	7	4	235	6	4	226	12	4	245	6	4	229	10	4	238	8	4	230	13	4	228	6	4	240	8	4
			8	235	7	4	237	9	4	226	15	4	240	6	4	237	7	4	237	5	4	232	8	4	230	11	4	236	17	4
			24	228	7	4	232	7	4	248	4	4	241	7	4	237	8	4	226	7	4	238	8	4	227	11	4	246	8	4
		QTcR	0	220	7	4	224	10	4	231	8	4	232	8	4	225	5	4	234	6	4	224	10	4	225	9	4	236	10	4
			0.25	213	3	4	228	7	4	231	4	4	232	6	4	212	3	4	222	2	4	221	5	4	232	2	4	229	5	4
			0.5	228	8	4	230	7	4	240	12	4	228	6	4	225	11	4	221	8	4	229	9	4	229	7	4	229	13	4
			1	228	7	4	229	6	4	234	10	4	229	7	4	225	8	4	231	4	4	234	5	4	227	6	4	238	12	4
			2	232	10	4	231	8	4	235	8	4	246	3	4	236	6	4	232	8	4	230	5	4	236	8	4	227	8	4
			4	235	7	4	231	9	4	229	6	4	238	4	4	240	4	4	232	6	4	235	7	4	228	8	4	228	11	4
			8	221	8	4	232	7	4	231	8	4	230	8	4	226	8	4	224	7	4	228	8	4	230	6	4	238	8	4
			24	225	8	4	220	10	4	233	7	4	228	9	4	226	7	4	229	5	4	230	7	4	223	9	4	226	11	4
Fig. S3B-T
		Time point	5% Glucose		Liposome		PTX (1.5 mg/kg)-Rg3 (2.25 mg/kg)-lipo		PTX (3 mg/kg)-Rg3 (4.5 mg/kg)-lipo		PTX (6 mg/kg)-Rg3 (9 mg/kg)-lipo		Rg3 (2.25 mg/kg)-lipo		Rg3 (4.5 mg/kg)-lipo		Rg3 (9 mg/kg)-lipo		PTX (6 mg/kg)-lipo
	RBC (1012/L)	Day0	6.28	6.39	6.08	5.98	6.61	5.87	5.98	5.96	6.49	6.42	7.07	6.14	6.68	6.39	6.69	6.06	6.2	6.61
		Day21	6.03	6.2	6.2	6.47	6.29	6.18	6.06	5.68	6.9	6.8	7.02	6.7	5.99	6.64	6.82	6.3	5.74	6.4
	Hemoglobin (g/L)	Day0	14	14.4	13.8	13.5	15.5	12.8	14	13.9	15.4	13.6	16.2	14	15.7	13.9	14.3	13.9	13.9	15.2
		Day21	13.8	14.3	14.2	14.4	15	13.5	14.4	13.6	16.4	14.9	16.5	15.6	13.9	14.4	15.2	14.9	12.9	14.9
	Reticulocyte (%)	Day0	0.6	1.8	0.4	1.3	0.5	0.5	1	1.2	0.4	0.8	1.1	0.5	0.6	1.2	1.8	0.9	1.1	1.3
		Day21	0.6	1.5	0.6	1.4	0.8	0.9	1.1	1.3	1.2	0.7	1.2	1	0.9	1	1.9	0.9	1.2	1
	Platelet (109/L)	Day0	330	346	358	355	290	292	364	376	244	392	310	316	467	319	398	422	397	468
		Day21	281	404	354	378	256	288	342	416	236	362	321	321	415	318	393	375	365	438
	White blood cell (109/L)	Day0	9.3	8.82	8.31	10.39	5.4	11.7	11.48	8.16	6.92	7.04	8.03	8.21	6.64	9.58	9.6	7.46	8.05	7.57
		Day21	8.69	8.74	8.23	12.43	5.88	11.16	13.88	10.01	6.99	6.91	7.81	6.03	6.4	9.24	8.18	8.51	7.54	8.08
	Neutrophil (103/μL)	Day0	5.72	5.43	5.79	7.08	3.64	8.02	6.12	4.63	4.58	4.21	4.79	5.23	3.85	5.7	5.78	4.09	4.76	5.1
		Day21	5	5.22	5.18	8.43	3.59	7.45	8.72	5.68	4.15	4.06	4.23	3.53	3.74	5.49	3.97	4.68	4.06	5.63
	Lymphocyte (103/μL)	Day0	2.8	2.77	1.87	2.33	1.39	2.7	4.27	2.81	1.82	2.02	2.63	2.04	2.32	3.09	3.04	2.54	2.68	2.03
		Day21	2.97	2.86	2.34	2.91	1.73	2.93	4.06	3.1	2.25	2.26	2.98	1.8	2.09	3.01	3.51	3.07	2.95	1.9
	Monocyte (103/μL)	Day0	0.52	0.52	0.49	0.74	0.28	0.77	0.87	0.31	0.31	0.61	0.43	0.66	0.35	0.61	0.66	0.48	0.43	0.3
		Day21	0.5	0.54	0.41	0.87	0.42	0.64	0.87	0.44	0.4	0.43	0.42	0.47	0.5	0.53	0.54	0.42	0.35	0.38
	Eosinophil (103/μL)	Day0	0.21	0.06	0.11	0.21	0.06	0.14	0.18	0.36	0.06	0.16	0.14	0.2	0.09	0.13	0.08	0.27	0.16	0.1
		Day21	0.16	0.55	0.25	0.19	0.12	0.1	0.17	0.71	0.11	0.13	0.12	0.18	0.03	0.18	0.1	0.21	0.15	0.11
	Prthrombin time (second)	Day0	6.2	6.4	5.3	5.6	6	5.8	5.5	6.9	6.1	5.5	5.7	5.9	5.7	5.8	5.3	6.6	5.8	5.6
		Day21	6.4	6.6	5.6	5.8	6	5.7	5.5	7.1	6.2	5.6	5.9	5.9	5.6	6.1	5.8	7	6.1	6
	Activated partial thromboplatin time (second)	Day0	15.3	15.3	15.3	14	14.7	14.2	14.2	15.1	14.9	14.2	14.3	13.6	14.4	14	14.1	14.7	15.7	14.5
		Day21	14.5	15.5	14.2	14	14	13.3	14.8	14.7	14	14	13.9	13.4	13.9	13.7	13.4	14.3	14.9	14.3
	Thrombin time (second)	Day0	13.7	14.4	14	13.9	14.8	14	13.5	14.9	15	13.6	14.5	14	14	14.8	14.1	14.3	14.3	14.7
		Day21	14	14.9	14.2	13.4	14	14	13.4	14.7	14.8	13.7	14.4	14.2	13.4	14.6	14.2	14.4	14.2	14.8
	Fibrinogen (g/L)	Day0	1.563	1.974	2.698	2.047	1.578	2.331	2.152	2.238	1.043	2.364	1.783	1.563	2.022	1.951	1.764	1.928	2.047	1.906
		Day21	1.402	1.998	1.843	2.072	1.951	2.467	3.019	2.125	1.006	2.125	1.519	1.378	3.181	1.641	1.311	1.709	1.709	1.974
	Alanine transminase (U/L)	Day0	35	35	20	38	47	19	28	21	28	25	22	15	36	37	25	30	23	37
		Day21	31	31	18	40	31	16	23	18	21	22	21	16	33	30	25	32	19	32
	Aspartate aminotransferase (U/L)	Day0	35	32	33	50	26	25	25	32	28	23	33	22	33	31	47	26	30	40
		Day21	39	46	42	48	32	26	33	33	27	23	34	25	26	39	56	33	36	48
	Creatinine (μmol/L)	Day0	40	44	46	50	41	42	47	44	46	38	45	42	48	42	43	45	43	45
		Day21	40	55	48	46	39	44	41	47	49	35	43	45	40	44	50	54	46	44
	Total protein (g/L)	Day0	53	55	59	56	55	43	50	54	55	52	58	58	52	54	55	55	54	57
		Day21	56	56	63	58	57	45	57	57	61	56	56	62	50	56	52	56	52	57
	Albumin (g/L)	Day0	31	29	32	32	34	22	28	29	34	30	33	36	31	31	30	30	31	35
		Day21	31	29	31	33	34	24	31	29	36	31	32	38	28	31	29	31	30	32
	CD3+CD4+ (%)	Day0	41.47	41.56	41.69	44.78	38.96	46.09	37.25	32.58	44.97	31.88	47.28	37.91	43.93	38.04	33.78	35.26	41.92	35.4
		Day21	44.96	46.93	51.09	48.37	54.78	60.02	55.87	42.64	24.23	54.87	55.12	47.93	58.78	49.83	55.51	43.91	53.85	44.66
	CD3+CD8+ (%)	Day0	18.03	22.34	16.62	24.89	24.89	20.86	18.27	25.17	22.56	15.76	20.31	18.6	17.71	32.78	13.74	28.45	23.44	19.46
		Day21	22.31	25.22	23.04	27.15	26.48	25.23	23.32	21.12	16.62	28.01	23.15	21.53	15.41	28.17	21.21	24.98	28.67	21.81
	CD3+CD4+/CD3+CD8+	Day0	2.30005	1.86034	2.50842	1.79912	1.56529	2.20949	2.03886	1.2944	1.99335	2.02284	2.32792	2.03817	2.48052	1.16046	2.45851	1.23937	1.7884	1.81912
		Day21	2.01524	1.86082	2.21745	1.78158	2.06873	2.37891	2.3958	2.01894	1.45788	1.95894	2.38099	2.2262	3.81441	1.7689	2.61716	1.75781	1.87827	2.04768

## Sheet: Fig. S4
Fig. S4A
	Live cell (%)
	PTX concentration (mg/L)	0			1.6			8			40
	PBMC	95.7	94.4	96	95.1	95.4	92.8	92.6	88.6	93.9	88.6	89	92.8
	Caco2	84.1	83.9	84.4	82.3	84.7	86	81.3	83.3	84.1	82.2	81.8	83
	SW480	86.8	87.3	86.2	74.4	75.4	75.1	63.6	67.7	68.2	30	30.6	32.8
Fig. S4B
	Proliferation rate (%)
	PTX concentration (mg/L)	0	1.6	8	40
		103.262	109.786	106.524	88.0391
		97.8253	86.7343	96.7379	86.9518
		98.9126	90.2138	91.3012	92.3885

[truncated: 17 more sheets: Fig.S5, Fig. S6, Fig. S7, Fig. S8, Fig. S9, Fig. S10, Fig. S11, Fig. S12, Fig. S13, Fig. S14, Fig. S15, Fig. S16, Fig. S17, Fig. S19, Fig. S20, Fig. S22, Fig. S23]
